# Supplementary material for: New seismological data from the Calabrian arc reveal arc-orthogonal extension across the subduction zone
Source: Sci Rep. 2021 Jan 12;11:473. doi: 10.1038/s41598-020-79719-8 (PMC7804144; doi:10.1038/s41598-020-79719-8)
Supplement: Supplementary file 1 — Supplementary Information 1. [file 41598_2020_79719_MOESM1_ESM.xlsx]

## Sheet: Table_S1
Date	UTC Time	Latitude	Longitude	Depth	Md	ML	Gap	Rms	ErrH	ErrZ
(yyyymmdd)	(hh:mm:ss.cc)	(°N)	(°E)	(km)			(°)	(sec)	(km)	(km)
20021009	16:05:01.830000	37.7397	14.974	0.03	2		145	0.31	0.2	0.4
20021009	16:59:35.760000	37.764	15.0162	1.85	1		95	0.28	0.3	0.5
20021013	10:26:25.040000	38.1308	15.1475	2.96	1.8		168	0.38	0.3	0.5
20021014	03:34:15.230000	37.665	14.97	2.11	2.6		190	0.22	0.3	0.3
20021014	03:55:17.060000	37.6632	14.9822	0.21	2.6		175	0.29	0.3	0.5
20021014	04:40:30.680000	37.6685	14.982	0.1	2.1		167	0.24	0.2	0.5
20021014	13:17:22.370000	37.1225	14.7783	2.52	1.5		139	0.29	0.2	0.2
20021015	21:22:14.140000	37.694	15.027	3.06	2		85	0.27	0.2	0.1
20021016	10:10:20.830000	37.7745	14.9905	2.09	1.5		276	0.26	0.6	0.3
20021016	21:42:42.200000	37.1628	15.068	4.24	1.4		109	0.27	0.3	0.2
20021017	19:21:51.170000	38.0457	14.4962	53.46	2.7		125	0.13	0.7	1.9
20021017	19:28:57.890000	37.6253	14.8532	0.1	2.1		262	0.38	0.6	0.4
20021017	19:41:44.300000	37.8075	14.8102	2.21	1.5		252	0.42	0.7	0.4
20021018	02:27:23	37.9812	14.6522	1.16	2.4		108	0.47	0.2	0.1
20021018	04:04:16.100000	37.7953	14.961	16.54	2.1		119	0.35	0.4	0.4
20021018	04:06:29.760000	37.8128	15.064	3.36	1.9		110	0.41	0.3	0.3
20021018	04:47:12.200000	37.8342	15.0648	0.03	1.7		110	0.33	0.4	0.6
20021022	16:29:16.150000	37.714	14.9517	13.26	2.3		104	0.28	0.2	0.2
20021026	21:35:41.430000	38.2367	15.4887	0.01	2.4		273	0.44	4.3	1.1
20021026	21:46:31.520000	37.6528	15.6618	149.21	2.3		163	0.11	4.6	4.2
20021026	21:55:39.670000	37.7432	15.0067	0.17	2.4		102	0.18	0.2	0.2
20021026	22:25:38.950000	37.7427	15.0057	0	2.5		51	0.22	0.1	0.3
20021026	22:28:24.990000	37.7417	15.008	0	2.4		51	0.24	0.1	0.3
20021026	22:33:40.840000	37.7427	15.0095	0	2.4		51	0.17	0.1	0.3
20021026	22:40:45.530000	37.7415	15.0067	0.09	2.5		51	0.24	0.1	0.4
20021026	22:51:16.160000	37.743	15.0087	0	2.5		86	0.22	0.2	0.2
20021026	23:13:08.740000	37.7412	15.0067	0	2.4		50	0.19	0.1	0.5
20021026	23:22:29.710000	37.75	15.0038	0.72	3		40	0.31	0.1	0.1
20021026	23:46:34.420000	37.7507	15	0	2.4		53	0.15	0.1	0.3
20021026	23:49:42.560000	37.7417	15.0083	0.3	2.4		86	0.17	0.1	0.5
20021027	00:07:29.510000	37.747	15.0007	2.1	3.4		46	0.29	0.1	0.1
20021027	00:10:28.340000	37.7385	15.011	3.13	2.8		48	0.36	0.2	0.2
20021027	00:13:29.670000	37.7525	15.0173	0	2.7		52	0.39	0.2	0.2
20021027	00:16:45.160000	37.7557	15.0068	0.08	2.7		56	0.25	0.1	0.4
20021027	00:21:11.450000	37.749	15.0073	0	2.4		58	0.19	0.1	0.5
20021027	00:21:51.470000	37.7458	15.0108	2.1	2.7		117	0.15	0.2	0.2
20021027	00:23:49.260000	37.752	15.0123	0	2.5		92	0.27	0.2	0.7
20021027	00:26:29.220000	37.7513	15.009	0	2.5		54	0.24	0.2	0.5
20021027	00:29:39.830000	37.7455	15.0045	0.03	3.1		185	0.28	0.2	0.5
20021027	00:30:39.570000	37.7377	14.9935	2.86	3.2		50	0.25	0.2	0.2
20021027	00:32:39.150000	37.7203	15.0065	2.57	3.3		27	0.39	0.1	0.1
20021027	00:34:12.530000	37.7622	14.9967	4.98	2.9		72	0.43	0.3	0.2
20021027	00:36:09.630000	37.7463	15.0108	0	3.1		57	0.21	0.2	0.8
20021027	00:40:44.530000	37.6848	15.1522	28.46	2.9		95	0.43	0.5	1.3
20021027	00:41:49.120000	37.7268	15.007	0.52	3.1		45	0.33	0.1	0.1
20021027	00:45:44.940000	37.679	15.1167	27.42	2.7		122	0.51	0.6	0.7
20021027	00:54:01.020000	37.8338	15.0838	15	3.3		133	0.25	0.5	1.4
20021027	00:58:15.370000	37.83	15.0288	13.28	3.4		92	0.29	0.3	0.5
20021027	01:01:40.820000	37.756	15.0123	0	2.7		89	0.29	0.2	0.9
20021027	01:04:01.430000	37.7585	15.0163	0.03	2.7		67	0.33	0.2	0.2
20021027	01:07:46.700000	37.7553	15.0137	0.78	2.9		80	0.32	0.1	0.2
20021027	01:11:25.100000	37.7492	15.0163	0.76	3.2		51	0.39	0.2	0.1
20021027	01:13:32.860000	37.7397	15.0098	1.94	3.3		40	0.36	0.2	0.2
20021027	01:18:14.720000	37.7212	15.0665	26.83	2.8		124	0.45	0.8	3.7
20021027	01:23:48.950000	37.7515	15.0085	0.12	3.1		38	0.58	0.2	0.4
20021027	01:26:24.770000	37.731	15.0132	4.74	2.9		38	0.45	0.2	0.2
20021027	01:28:17.790000	37.7922	15.0745	0.44	3.5		58	0.44	0.2	0.2
20021027	01:33:25.500000	37.7487	15.0038	2.6	2.6		76	0.3	0.1	0.2
20021027	01:34:25.180000	37.7632	15.0135	0	2.4		73	0.2	0.2	0.7
20021027	01:36:12.920000	37.7675	15.0053	0.66	2.4		86	0.24	0.2	0.5
20021027	01:37:11.370000	37.7623	15.0218	0.04	2.6		61	0.25	0.2	0.5
20021027	01:38:27.250000	37.7688	15.0127	0.05	2		112	0.34	0.2	0.4
20021027	01:42:22.310000	37.7667	15.0367	0.36	3.5		57	0.47	0.2	0.2
20021027	01:49:33.790000	37.8135	14.9947	17.22	3		78	0.35	0.4	0.9
20021027	01:53:02.170000	37.7637	15.0382	1.02	3.3		61	0.42	0.2	0.1
20021027	01:58:11.440000	37.7337	14.964	1.08	4		74	0.3	0.1	0.1
20021027	02:05:35.200000	37.7578	15.0278	12.18	2.6		116	0.38	0.5	0.7
20021027	02:07:30.300000	37.7552	15.0763	17.35	3.2		74	0.47	0.4	0.9
20021027	02:09:28.510000	37.7368	14.95	56.1	2.8		173	0.41	1.1	2.1
20021027	02:11:58.660000	37.755	15.1135	44.1	2.6		78	0.55	1	3.1
20021027	02:15:17.120000	37.767	15.0148	0.21	3		52	0.32	0.1	0.2
20021027	02:18:30.140000	37.7433	15.0253	5.71	3.3		45	0.4	0.3	0.2
20021027	02:20:48.380000	37.8107	15.1032	25.67	2		155	0.38	1.7	1.6
20021027	02:29:28.850000	37.7607	15.018	1.34	3.7		46	0.34	0.1	0.1
20021027	02:39:10.380000	37.762	15.0125	3.41	3.5		46	0.38	0.2	0.2
20021027	02:42:14.040000	37.7722	15.232	24.25	3.7		56	0.38	0.2	0.2
20021027	02:50:25.110000	37.7645	15.0358	1.41	4.3		56	0.28	0.2	0.1
20021027	02:59:41.520000	37.7667	15.0568	13.19	2.8		76	0.34	0.4	0.5
20021027	03:05:37.490000	37.7718	15.0823	12.17	3		75	0.37	0.3	0.5
20021027	03:07:46.840000	37.7663	15.1345	27.99	2.9		81	0.64	0.4	0.7
20021027	03:15:58.540000	37.7738	15.1015	15.23	3.3		77	0.45	0.5	1
20021027	03:18:15.500000	37.7483	15.0097	0.03	2.8		129	0.11	0.3	0.5
20021027	03:22:03.140000	37.851	15.0983	21.03	2.6		90	0.35	0.5	1.2
20021027	03:28:55.360000	37.7507	15.024	3.85	3.2		46	0.36	0.2	0.1
20021027	03:53:25.910000	37.7602	15.0095	0	3.1		46	0.32	0.1	0.2
20021027	04:12:25.890000	37.7603	15.0847	17.97	2.7		75	0.34	0.3	0.9
20021027	04:17:07.420000	37.7633	15.0237	0.58	3.4		66	0.29	0.1	0.1
20021027	04:29:57.660000	37.9373	15.0688	24.13	2.9		87	0.48	0.5	0.8
20021027	04:32:02.260000	37.8082	15.0273	23	2.9		98	0.4	0.4	1.8
20021027	05:02:04.350000	37.7522	15.0153	3.32	2.9		60	0.37	0.2	0.1
20021027	05:18:39.220000	37.777	15.0847	12.79	2.8		75	0.44	0.5	0.8
20021027	05:20:57.840000	37.77	15.0315	1.91	3.1		54	0.38	0.2	0.2
20021027	05:25:06.080000	37.7917	15.0797	4.93	2.9		83	0.46	0.3	0.2
20021027	05:31:11.450000	37.771	15.0392	1.93	3.9		60	0.38	0.1	0.1
20021027	05:46:15.070000	37.733	15.1105	29.7	2.7		77	0.55	1.3	2.5
20021027	05:46:45.820000	37.7755	15.0193	3.18	3.4		145	0.29	0.2	0.1
20021027	05:59:07.970000	37.7197	15.1598	32.56	2.8		93	0.46	0.6	0.9
20021027	06:06:55.760000	37.7518	15.0507	4.99	4		66	0.34	0.2	0.2
20021027	06:19:42.930000	37.8747	15.1837	42.38	2.6		101	0.4	1	2.9
20021027	06:22:39.240000	37.8302	15.1163	15.03	3		111	0.32	0.4	0.9
20021027	06:26:13.980000	37.7598	15.0142	0.54	2.9		46	0.29	0.1	0.1
20021027	06:28:14.920000	37.7747	15.0252	2.89	2.9		119	0.28	0.2	0.2
20021027	06:42:43.610000	37.682	14.98	44.74	2.5		137	0.45	0.9	2.5
20021027	06:49:33.230000	37.7662	15.0398	4.39	3.6		60	0.38	0.2	0.1
20021027	07:03:53.970000	37.6727	15.1258	21.44	3		97	0.38	0.5	1.6
20021027	07:15:27.270000	37.8447	15.0638	14.95	3		74	0.34	0.4	0.6
20021027	07:29:57.540000	37.815	15.2148	15.24	2.8		91	0.43	0.5	1
20021027	07:32:06.240000	37.782	15.0288	1.69	4		54	0.34	0.1	0.1
20021027	08:04:32.750000	37.7653	15.022	0	3.2		47	0.38	0.1	0.2
20021027	08:22:02.160000	37.8687	15.1863	21.02	2.8		101	0.45	0.8	1.8
20021027	08:37:55.670000	37.7958	15.0975	11.41	3		93	0.3	0.4	0.5
20021027	09:44:28.290000	37.8158	15.1402	34.52	2.8		109	0.47	1.2	1.6
20021027	10:07:56.430000	37.766	15.038	2.35	2.9		58	0.48	0.2	0.1
20021027	10:24:49.160000	37.7615	15.0343	0.33	2.9		71	0.44	0.3	0.2
20021027	11:03:01.590000	37.7758	15.0308	2.35	2.9		55	0.44	0.1	0.1
20021027	11:12:53.310000	37.8163	15.0847	1.18	3.3		70	0.54	0.2	0.2
20021027	12:09:58.340000	37.7777	15.0345	0	2.8		58	0.39	0.1	0.2
20021027	12:16:05.920000	37.7772	15.041	1.42	2.8		63	0.3	0.1	0.1
20021027	12:19:54.230000	37.7878	15.0365	0.03	2		83	0.34	0.1	0.2
20021027	12:44:22.360000	37.7873	15.024	0.06	2.3		94	0.35	0.1	0.5
20021027	13:23:56.660000	37.7903	15.0425	0.03	3		55	0.32	0.1	0.2
20021027	13:34:56.960000	37.808	15.0488	0.46	2.6		110	0.23	0.2	0.2
20021027	14:00:46.160000	37.8085	15.1192	0.04	2.9		57	0.42	0.2	0.2
20021027	14:42:44.670000	37.7898	15.0395	0	2.7		55	0.38	0.1	0.2
20021027	14:56:29.890000	37.7708	15.072	4.52	3.1		74	0.48	0.2	0.2
20021027	15:03:57.650000	37.8478	15.1495	11.73	2.7		122	0.42	1	1.6
20021027	15:24:52.400000	37.798	15.039	0.04	2.6		95	0.4	0.2	0.5
20021027	15:51:07.860000	37.813	15.073	0.54	3.6		38	0.39	0.2	0.1
20021027	15:56:18.390000	37.7773	15.0738	5.1	3		72	0.49	0.4	0.3
20021027	16:02:09.410000	37.7843	15.0493	3.13	2.9		65	0.39	0.2	0.2
20021027	16:07:46.920000	37.7962	15.0403	0.7	2.8		58	0.35	0.1	0.1
20021027	16:19:50.910000	37.7188	15.1778	18.59	2.9		112	0.37	1	3.1
20021027	16:47:50.600000	37.7913	15.0455	1.88	3.5		65	0.4	0.2	0.3
20021027	16:48:11.400000	37.8052	15.0585	0.01	3		73	0.27	0.1	0.2
20021027	16:59:27.160000	37.9092	15.1407	14.52	2.8		102	0.34	0.5	0.9
20021027	17:26:04.750000	37.7152	14.9998	26.65	2.6		132	0.46	1	3.9
20021027	17:50:36.290000	37.7978	15.1395	14.97	2.9		81	0.55	0.5	0.8
20021027	18:22:46.100000	37.794	15.1985	19.81	2.7		89	0.38	0.7	1.5
20021027	18:58:31.980000	37.6963	15.1693	27.3	2.6		93	0.4	0.7	1.3
20021027	19:13:53.580000	37.7568	15.1507	14.06	3.2		91	0.53	0.4	0.6
20021027	19:28:30.860000	37.7905	15.2127	26.14	2.7		91	0.39	0.8	0.9
20021027	19:43:32.130000	37.7577	15.1628	32.11	2.6		111	0.47	0.5	0.9
20021027	20:31:03.290000	37.6715	15.3653	80.3	2.5		140	0.19	1.4	2.3
20021027	21:34:47.290000	37.8503	15.2092	19.41	2.6		89	0.47	0.6	1.1
20021027	22:04:17.950000	37.786	15.1177	1.55	2.4		79	0.49	0.3	0.2
20021028	00:11:29.740000	37.5308	14.8515	2.96	1.6		264	0.31	1.5	0.6
20021028	00:19:26.130000	37.8317	15.0747	23.25	2.7		74	0.4	0.4	0.8
20021028	01:47:36.140000	37.6662	14.7933	10.67	2.6		98	0.4	0.6	1.2
20021028	03:01:40.030000	37.8118	15.0577	0.14	3.6		40	0.33	0.2	0.2
20021028	09:12:37.840000	37.8293	15.0468	0.59	3.2		87	0.34	0.2	0.2
20021028	11:40:10.970000	37.6725	15.0893	1.23	3		66	0.34	0.2	0.1
20021028	11:51:32.070000	37.727	15.0873	6.23	2.5		74	0.33	0.2	0.3
20021028	16:27:04.660000	37.757	15.0057	4.23	3		46	0.31	0.1	0.2
20021028	23:25:47.550000	37.7275	15.0497	1.25	2		155	0.21	0.1	0.1
20021029	01:31:47.080000	37.6838	15.083	0.23	2.4		71	0.4	0.2	0.2
20021029	02:32:48.290000	37.735	15.0198	2.04	2.3		234	0.35	0.5	0.3
20021029	02:35:29.550000	37.809	15.1127	0.84	3		58	0.47	0.3	0.2
20021029	03:06:51.050000	37.7627	15.0545	1.9	2.9		65	0.41	0.2	0.2
20021029	03:42:18.930000	37.8058	15.0813	1.12	2.9		93	0.37	0.2	0.2
20021029	07:22:33.890000	37.8062	15.0422	0	2.6		71	0.37	0.2	0.8
20021029	08:34:34.010000	37.805	15.1128	1.15	3.3		43	0.38	0.2	0.1
20021029	09:13:13.420000	37.6635	15.0868	0.59	2.7		52	0.37	0.2	0.1
20021029	09:56:49.710000	37.6822	15.1043	0.03	2		108	0.3	0.1	0.2
20021029	10:02:09.250000	37.7368	15.1133	6.96	2.7		77	0.32	0.2	0.3
20021029	10:02:20.500000	37.6753	15.0908	0.61	4.3		64	0.37	0.2	0.1
20021029	10:04:41.390000	37.674	15.1027	1.47	2.5		75	0.35	0.2	0.1
20021029	10:12:51.940000	37.7445	15.1033	0	2.4		255	0.4	0.5	0.5
20021029	10:13:25.800000	37.69	15.0795	0.71	2.6		68	0.29	0.2	0.1
20021029	10:17:37.500000	37.7532	15.1218	0.02	2.5		126	0.26	0.2	0.4
20021029	10:18:48.610000	37.753	15.0857	2.04	2.1		96	0.19	0.2	0.2
20021029	10:22:39	37.7623	15.0793	0.23	1.7		160	0.34	0.4	0.3
20021029	10:25:10.110000	37.765	15.0608	2.98	1.6		183	0.35	0.4	0.3
20021029	10:34:58.260000	37.6917	15.0948	0.46	2.7		73	0.3	0.2	0.3
20021029	10:47:54.410000	37.6527	15.1152	1.93	2.7		177	0.15	0.5	0.2
20021029	10:56:09.250000	37.8125	15.0702	0.65	3.6		39	0.39	0.1	0.1
20021029	10:59:42.850000	37.6962	15.0943	0.26	2.1		78	0.21	0.2	0.3
20021029	11:02:35.290000	37.8012	15.0842	0.73	4		49	0.37	0.1	0.2
20021029	11:22:04.600000	37.69	15.0732	0.91	1.7		115	0.26	0.2	0.3
20021029	11:32:43.280000	37.7487	15.0177	3.34	1.9		108	0.33	0.3	0.2
20021029	11:51:39.820000	37.776	15.0272	0.04	2.7		145	0.17	0.2	0.5
20021029	12:21:57.640000	37.7675	15.0598	2.06	2.1		123	0.38	0.3	0.3
20021029	13:25:30.930000	37.6573	15.128	0.65	2.6		75	0.43	0.3	0.2
20021029	15:49:50.890000	37.8007	15.0577	1.69	3.8		49	0.42	0.2	0.2
20021029	16:39:47.770000	37.585	15.2138	12.45	4		73	0.39	0.2	0.2
20021029	17:14:51.090000	37.7125	15.0847	1.97	4.1		73	0.23	0.2	0.1
20021029	20:35:16.120000	37.739	15.0547	0.13	2		125	0.28	0.2	0.5
20021029	22:24:47.270000	37.6693	15.0765	3.22	2.4		54	0.42	0.2	0.2
20021030	00:00:13.540000	37.7552	15.0108	3.43	2.9		38	0.34	0.2	0.2
20021030	02:16:17.340000	37.762	15.0297	0.21	2		62	0.2	0.1	0.2
20021030	02:20:30.190000	37.8295	15.133	0.9	2.7		82	0.4	0.4	0.3
20021030	10:05:38.780000	37.7392	15.0363	3.29	2.2		202	0.35	0.4	0.1
20021030	10:06:23.940000	37.6947	15.0983	1.49	2.5		119	0.24	0.2	0.2
20021030	10:47:00.470000	37.6217	15.137	5.12	2.5		114	0.36	0.3	0.5
20021030	15:25:43.440000	37.8102	15.1172	1.52	3.2		58	0.41	0.2	0.2
20021030	15:38:37.920000	37.8042	15.0953	0	2.8		80	0.39	0.2	0.2
20021030	20:29:21.220000	38.215	16.9893	74.94	3.3		214	0.34	2.9	2.8
20021030	21:13:20.720000	37.7408	15.0488	0.19	1.9		126	0.18	0.2	0.4
20021030	21:14:42.400000	37.7407	15.0448	0.02	2.5		50	0.2	0.1	0.3
20021030	21:17:36.130000	37.6755	15.0817	0.54	1.7		125	0.18	0.2	0.3
20021031	00:44:54.200000	37.764	15.079	0.16	1.8		133	0.3	0.3	0.5
20021031	06:39:10.190000	37.7588	15.1052	2.03	1.9		107	0.23	0.4	0.3
20021031	06:40:32.670000	37.7435	15.111	10.78	2.4		113	0.23	0.8	0.6
20021031	06:51:41.140000	37.715	15.0455	0.41	1.9		169	0.24	0.3	0.5
20021031	07:34:24.530000	37.77	15.0733	0.03	1.9		112	0.24	0.3	0.6
20021031	10:41:04.330000	37.7538	15.0887	1.96	3.2		98	0.24	0.2	0.3
20021031	11:22:12.550000	37.7513	15.1057	3.48	2.4		112	0.24	0.2	0.1
20021031	13:19:31.650000	37.7527	15.0487	0.02	1.9		187	0.21	0.3	0.5
20021031	13:25:31.570000	37.7555	15.0513	0.08	1.9		166	0.19	0.2	0.5
20021031	15:54:51.930000	37.7713	14.9983	0.18	2.4		262	0.2	0.4	0.5
20021031	15:55:40.720000	37.7722	15.0927	3.04	2		159	0.39	0.6	0.2
20021031	18:07:23.110000	37.7512	15.0595	2.26	2.7		173	0.29	0.4	0.2
20021031	20:22:20.070000	37.773	15.019	0.03	2		89	0.19	0.2	0.5
20021031	21:08:18.840000	37.7688	15.07	0.03	2.3		176	0.29	0.5	0.5
20021031	22:09:14.950000	37.7668	15.0745	2.56	2.5		110	0.35	0.3	0.3
20021031	22:37:49.680000	37.7165	15.1367	0.02	2.5		120	0.2	0.2	0.4
20021101	01:29:51.480000	37.7942	15.035	0.05	2.5		66	0.29	0.2	0.4
20021101	05:16:38.140000	37.6947	15.1072	0.03	2.7		123	0.28	0.2	0.4
20021101	06:03:16.530000	37.774	15.0427	0.95	1.5		166	0.29	0.3	0.1
20021101	06:38:29.590000	37.7393	15.0928	2.01	2.1		108	0.37	0.3	0.2
20021101	07:33:37.200000	37.6767	15.0858	0.28	1.8		157	0.3	0.3	0.7
20021101	08:53:13.980000	37.8235	15.1312	0.41	3		91	0.33	0.2	0.4
20021101	08:57:02.760000	37.6842	15.0877	0.03	2.7		114	0.33	0.2	0.4
20021101	09:21:19.070000	37.669	15.0822	1.64	2.6		63	0.32	0.2	0.1
20021101	15:32:03.070000	37.7715	15.0097	1	2.9		43	0.32	0.1	0.1
20021101	18:01:42.060000	37.7927	15.06	0.04	3.4		56	0.33	0.2	0.2
20021101	22:19:33.880000	37.7553	15.0487	0.02	1.6		132	0.24	0.2	0.5
20021102	04:45:48.100000	37.8012	15.0493	0.04	2.6		101	0.18	0.2	0.5
20021102	09:01:48.920000	37.8098	15.0883	0.13	3		58	0.34	0.2	0.2
20021102	10:06:55.800000	37.6775	15.0963	0.13	2		123	0.25	0.2	0.5
20021102	17:09:54.790000	37.691	15.0925	0.26	2.6		73	0.32	0.2	0.2
20021102	23:08:16.610000	37.7243	15.047	2.71	2.5		69	0.24	0.1	0.1
20021103	00:22:30.470000	37.7277	15.0918	3.87	2.4		75	0.29	0.2	0.1
20021103	05:35:14.250000	37.7345	15.0457	0.12	2.1		53	0.18	0.1	0.3
20021103	05:36:02.800000	37.737	15.0425	0.05	2.5		49	0.26	0.1	0.4
20021103	05:43:44.090000	37.7635	15.032	0.26	1.5		243	0.35	0.7	0.6
20021103	06:08:24.740000	37.7467	15.0075	0.02	2		315	0.28	0.6	0.5
20021103	07:11:39.960000	37.8287	15.0707	0.01	2.5		125	0.32	0.2	0.3
20021103	10:03:48.690000	37.7475	15.0165	0.03	2		255	0.26	0.3	0.3
20021103	10:21:59.320000	37.8172	15.1043	2.23	3.4		56	0.38	0.2	0.1
20021103	13:03:08.540000	37.6877	15.2172	6.75	2.6		180	0.42	1.1	1.9
20021103	13:30:55.230000	37.6983	14.9473	0.82	2.3		292	0.55	0.6	0.5
20021103	13:34:09.060000	37.748	15	0.03	2		286	0.27	0.5	0.6
20021103	13:43:40.910000	37.7063	15.1217	0.05	2.2		131	0.21	0.3	0.6
20021103	13:44:39.180000	37.7018	15.1237	0.03	2.4		132	0.16	0.2	0.5
20021104	02:49:53.180000	37.7137	15.0612	0.7	2.2		84	0.33	0.2	0.2
20021104	08:47:42.950000	37.748	15.0912	6.33	2.5		82	0.18	0.4	0.4
20021104	10:52:35.760000	37.7328	15.064	3.6	2.8		56	0.34	0.2	0.1
20021104	10:54:20.700000	37.74	15.0685	2.15	2.8		39	0.38	0.2	0.1
20021105	16:46:01.830000	37.8197	15.0553	0.86	2.6		135	0.19	0.3	0.4
20021105	18:54:47.440000	37.797	15.0403	0.03	2.7		94	0.3	0.2	0.5
20021105	19:01:37.190000	37.8202	15.0468	0.03	2.3		133	0.16	0.3	0.7
20021106	06:28:27.740000	37.7495	15.0477	0.04	2.1		131	0.23	0.3	0.7
20021106	07:45:36.160000	37.8045	15.1012	0	2.8		70	0.31	0.2	0.4
20021106	08:30:24.820000	37.7157	15.0988	0.21	1.9		168	0.14	0.3	0.8
20021106	09:27:47.630000	37.6807	15.1293	0	1.9		171	0.13	0.4	0.5
20021106	12:23:29.650000	37.747	15.0628	0.02	2.4		165	0.28	0.2	0.4
20021106	15:23:25.840000	37.8363	15.1483	0.04	2.7		232	0.23	0.4	0.7
20021106	16:40:54.320000	37.7993	15.1042	1.01	3.2		50	0.36	0.2	0.2
20021107	06:16:53.190000	37.7377	15.046	4.45	2.4		47	0.34	0.2	0.2
20021107	06:18:08.210000	37.7447	15.0348	0	2		67	0.26	0.1	0.5
20021107	09:03:18.410000	37.6933	15.1153	0.05	2.3		128	0.25	0.2	0.4
20021107	15:07:49.370000	37.7425	15.0663	2.4	2.4		95	0.29	0.3	0.2
20021107	16:35:30.810000	37.6915	15.1245	0.03	2.6		132	0.25	0.3	0.6
20021110	00:55:31.510000	37.7193	15.0867	4.97	2.6		138	0.33	0.6	0.3
20021110	00:59:06.210000	37.7157	15.1215	0	1.9		238	0.33	0.7	0.6
20021110	18:59:48.170000	37.7552	15.0215	21.01	2.7		165	0.54	0.7	2
20021111	20:04:25.480000	37.7658	15.1183	14.89	2.8		79	0.36	0.3	0.5
20021112	11:03:12.150000	37.6912	14.9703	3.92	1.9		286	0.56	1	0.7
20021112	22:46:49.840000	37.705	15.093	2.04	2.3		74	0.34	0.2	0.2
20021113	05:27:17.530000	37.6997	15.0583	0.48	2.3		110	0.42	0.2	0.5
20021114	03:31:12.390000	37.6302	15.1563	12.61	2.8		76	0.36	0.2	0.2
20021115	08:18:53.360000	37.6815	15.128	0.01	1.7		134	0.09	0.4	0.8
20021116	23:19:43.190000	37.7133	15.0568	4.65	2.4		50	0.28	0.2	0.2
20021117	04:56:05.030000	37.0167	14.7127	5.58	2		282	0.26	0.5	0.5
20021117	09:26:21.180000	37.7192	15.051	3.91	2.7		63	0.31	0.2	0.1
20021117	09:56:18.230000	37.7188	15.053	3.54	2.7		67	0.28	0.1	0.1
20021117	11:58:28.580000	37.7372	15.0397	0.04	1.8		136	0.2	0.3	0.6
20021117	15:05:54.700000	37.7398	15.0445	0	1.7		145	0.2	0.3	0.5
20021117	23:06:32.780000	37.9253	15.424	0.55	1.6		140	0.35	0.4	0.3
20021119	06:43:28.230000	37.806	15.1053	0	3.1		42	0.4	0.2	0.2
20021119	08:41:30.750000	37.8068	15.0855	0.01	2.6		99	0.16	0.2	0.3
20021119	10:42:03.730000	37.643	15.1382	5.74	2.6		76	0.27	0.2	0.2
20021119	15:03:48.450000	37.8908	14.5983	14.17	2.8		93	0.44	0.4	0.7
20021121	11:26:03.790000	37.7502	15.048	0.02	2		131	0.24	0.3	0.3
20021123	08:33:23.310000	37.7062	15.1222	0.02	2.4		132	0.2	0.2	0.4
20021124	06:55:55.570000	37.6828	15.0827	3.43	2.7		71	0.28	0.2	0.2
20021124	06:59:58.910000	37.6828	15.0827	4.8	3.6		71	0.25	0.1	0.1
20021124	07:38:30.090000	37.7273	15.032	0.1	2.6		165	0.32	0.2	0.2
20021124	08:45:46.620000	37.7915	15.0828	0.6	2.6		71	0.29	0.2	0.2
20021124	10:27:36.430000	37.693	15.0643	4.61	2.4		68	0.24	0.2	0.2
20021124	11:03:36.540000	37.6893	15.067	4.95	2.8		67	0.27	0.2	0.1
20021124	11:45:08.160000	37.6963	15.0868	0.36	2.3		113	0.24	0.2	0.5
20021124	13:56:23.710000	37.6865	15.0785	4.3	2.6		71	0.21	0.2	0.2
20021124	14:04:06.010000	37.6988	15.0718	2.12	2.5		106	0.28	0.3	0.3
20021124	14:53:02.530000	37.68	15.0782	2.81	2.7		66	0.3	0.2	0.1
20021124	15:39:08.480000	37.7263	15.0703	29.73	2		195	0.36	0.7	0.9
20021124	15:40:12.810000	37.6795	15.0717	0.51	2.6		135	0.2	0.2	0.3
20021125	01:37:33.310000	37.7232	15.0423	1.29	1.8		201	0.3	0.3	0.2
20021125	05:58:34.760000	37.6927	15.0737	1.02	1.2		125	0.34	0.2	0.4
20021125	21:42:35.850000	37.7002	16.0085	47.27	2.3		229	0.32	1.3	1.7
20021126	09:05:59.880000	37.7135	15.1285	0	2.4		136	0.21	0.3	0.8
20021126	13:49:40.790000	37.7313	15.0412	1.4	2.2		118	0.3	0.2	0.2
20021126	20:22:21.550000	37.6112	15.0013	7.6	2.6		157	0.53	0.5	1.1
20021127	04:40:45.340000	37.686	15.128	2.23	2.8		77	0.36	0.2	0.2
20021127	13:57:00.390000	37.7135	14.9057	1.14	2.6		291	0.38	1	0.4
20021128	00:00:24	37.1727	15.6112	28.72	3.4		231	0.44	0.6	0.4
20021129	06:21:23.600000	37.7528	15.029	1.92	2		194	0.26	0.2	0.2
20021129	06:22:18.560000	37.7665	15.0247	0.03	2		203	0.28	0.4	0.5
20021201	01:05:50.550000	37.9673	16.1097	11.68	2.4		212	0.26	0.8	0.9
20021201	02:17:43.500000	37.8692	16.1342	4.66	2.4		221	0.21	0.7	0.6
20021202	02:22:04.320000	37.8143	16.2077	3.85	2.7		231	0.47	0.8	0.5
20021202	12:20:38.240000	37.7682	14.9953	14.23	2.8		236	0.47	1	0.5
20021202	12:28:15.650000	37.6637	15.2737	20.26	3.3		79	0.37	0.2	0.2
20021203	13:50:25.140000	37.7845	15.1173	0.3	2.8		79	0.4	0.3	0.3
20021203	21:08:00.100000	37.3565	15.2147	36.86	2.8		81	0.49	0.7	0.5
20021204	05:17:26.120000	37.471	15.2008	26.88	2.8		73	0.46	0.4	0.3
20021204	08:34:37.770000	37.4022	16.3683	17.95	2.5		274	0.31	1.4	2.8
20021204	13:16:31.970000	37.714	15.1312	0.79	2.8		79	0.34	0.3	0.2
20021205	00:40:34.460000	37.7523	15.0555	0	2.6		82	0.17	0.2	0.4
20021205	22:59:57.430000	37.7713	15.0748	4.24	3.1		74	0.42	0.2	0.2
20021214	03:59:37.940000	38.5322	15.0885	68.18	2.4		250	0.42	2.5	2.2
20021217	12:32:42.450000	37.6718	15.0977	0.02	2.1		119	0.18	0.2	0.3
20021217	20:12:49.210000	37.0155	15.1948	10.79	1.7		240	0.41	0.6	0.7
20021217	23:13:42.530000	38.1517	15.0912	1.78	2.5		130	0.29	0.3	0.5
20021220	07:00:46.300000	37.7875	14.9827	5.02	2.3		149	0.33	0.4	0.6
20021221	10:14:52.880000	37.9082	14.0278	27.08	2.5		130	0.17	1.2	0.7
20021221	16:48:16.170000	37.7447	15.0367	0.03	1.4		52	0.2	0.1	0.6
20021221	20:00:53.700000	37.811	15.0487	0.02	2.1		117	0.23	0.2	0.6
20021222	12:50:12.680000	37.8808	15.1077	8.77	1.8		137	0.3	0.5	0.5
20021222	18:20:06.870000	37.827	15.1285	17.13	2.5		80	0.35	0.3	0.3
20021222	18:39:56.870000	37.8795	15.1588	5.98	2.1		119	0.31	0.3	0.4
20021224	01:12:58.200000	37.7998	15.064	3.93	3.7		58	0.32	0.1	0.1
20021224	13:32:07.230000	37.7975	15.0948	0.01	2.5		79	0.5	0.3	0.2
20021224	16:40:24.600000	37.75	15.0413	0.03	1.3		142	0.2	0.2	0.5
20021224	22:13:25.100000	37.9637	15.6048	21.86	2		178	0.26	0.7	0.7
20021225	10:35:59.420000	37.0347	15.0778	1.19	1.1		189	0.25	0.4	0.2
20021225	18:46:06.410000	37.739	14.6678	12.64	2.4		89	0.33	0.3	0.5
20021225	18:46:57.940000	37.7388	14.6715	14.93	2.5		89	0.39	0.2	0.4
20021226	02:54:16.630000	37.7345	15.0407	0.1	2.1		108	0.12	0.2	0.2
20021226	03:18:45.050000	37.7297	15.0365	0.07	1.9		108	0.19	0.2	0.6
20021226	22:33:50.420000	37.8208	15.0662	1.39	2.7		141	0.3	0.3	0.4
20021227	09:11:45.140000	37.8108	15.1118	0.01	2.4		185	0.37	0.3	0.2
20021227	09:26:59.320000	37.808	15.0895	0.04	2.5		162	0.19	0.3	0.5
20021227	10:37:15.700000	37.7822	15.1335	0.03	3.2		81	0.49	0.2	0.2
20021228	08:24:22.660000	37.8077	15.058	17.38	2.4		67	0.32	0.2	0.2
20021231	21:11:37.580000	37.8103	14.1787	16.18	2.9		93	0.38	0.4	0.6
20021231	21:35:29.200000	37.7892	14.9433	0.46	1.4		290	0.23	0.9	0.6
20030101	02:17:28.550000	37.7418	15.0567	0.03	2		111	0.28	0.3	0.6
20030103	11:44:04.030000	37.6173	16.14	19.78	2.5		248	0.36	0.9	1.3
20030104	02:44:39.130000	37.7508	15.0832	2.55	1.7		110	0.32	0.3	0.2
20030104	17:25:40.160000	37.7323	16.15	54.61	3.2		224	0.45	0.9	0.8
20030105	15:38:56.800000	37.7392	15.0447	0.03	2.1		107	0.21	0.2	0.5
20030105	15:53:27.110000	37.7893	15.3732	10.3	2.7		115	0.46	0.2	0.6
20030105	16:46:12.220000	37.8458	15.3482	9.01	2.5		115	0.3	0.5	0.6
20030113	22:02:16.220000	37.4643	14.7335	1.8	1.9		269	0.31	1.3	0.6
20030114	14:46:18.080000	37.8508	14.0457	53.52	2.4		110	0.33	1.7	1.4
20030114	14:47:47.320000	37.682	13.9807	24.38	2.5		106	0.32	0.6	0.8
20030114	14:48:52.970000	37.695	14.029	35.05	2.8		129	0.49	1.2	1.1
20030116	23:02:00.730000	38.0792	13.985	0.05	2.7		155	0.5	0.6	0.4
20030119	00:34:58.490000	37.7132	15.0988	2.51	2.7		75	0.32	0.2	0.2
20030120	06:46:43.580000	37.7042	15.0923	1.78	2.3		81	0.38	0.2	0.2
20030120	21:26:30.870000	37.7692	14.9672	1.29	1.5		320	0.33	0.6	0.5
20030122	03:13:33.870000	37.7057	15.1027	0.06	1.5		82	0.24	0.2	0.5
20030125	03:23:02.380000	37.653	15.0493	0.04	2.3		120	0.26	0.2	0.4
20030125	03:29:19.120000	37.6443	15.0608	1.89	2.5		52	0.28	0.1	0.1
20030125	08:37:11.680000	37.7518	14.9275	1.09	2.3		303	0.48	0.7	0.4
20030129	03:27:40.430000	37.5155	14.881	32.31	2.8		240	0.43	1.8	1.1
20030201	10:52:08.770000	37.7033	15.0797	5.16	2		94	0.3	0.2	0.2
20030202	00:17:47.840000	37.7488	15.105	3.32	2.1		84	0.3	0.3	0.1
20030209	07:56:42.130000	38.1743	15.118	3	2.1		134	0.39	0.4	0.4
20030209	08:46:10.820000	37.803	15.0803	0.22	2.7		107	0.31	0.3	0.4
20030210	13:40:08.060000	37.7895	15.05	0.04	2.5		113	0.3	0.2	0.5
20030211	00:43:44.040000	37.6485	15.0957	3.25	2.5		71	0.31	0.3	0.3
20030212	01:23:14.190000	38.1598	15.1468	0.59	2.4		144	0.33	0.4	0.4
20030212	08:57:18.200000	37.8497	15.3657	14.2	2.8		109	0.31	0.2	0.4
20030212	12:18:20.100000	37.8957	15.3175	1.99	1.5		104	0.31	0.3	0.3
20030213	05:29:09.860000	37.8162	15.0593	0.53	2.9		244	0.18	0.4	0.3
20030213	05:32:41.880000	37.7783	15.132	4.66	2.7		80	0.43	0.3	0.2
20030213	05:33:02.470000	37.7668	15.1093	4.12	3.9		78	0.5	0.3	0.2
20030213	05:44:35.450000	37.8213	15.0542	0.02	2.9		258	0.32	0.5	0.6
20030213	06:53:43.330000	37.8328	15.0663	0.79	2.9		211	0.26	0.3	0.2
20030213	09:14:46.890000	37.814	15.0913	1.49	2.8		99	0.28	0.2	0.2
20030213	09:20:47.420000	37.8102	15.0962	1.79	2.7		97	0.22	0.2	0.2
20030213	22:23:43.680000	37.9463	15.1595	7.76	1.6		194	0.08	0.9	0.6
20030214	04:44:12.020000	37.8305	15.0732	0.01	2.6		276	0.22	0.4	0.4
20120615	06:27:25.340000	37.4765	16.2857	28.09	3.7		209	0.35	0.6	0.4
20120616	05:01:14.990000	37.3055	15.258	21.39	1.4	1.6	173	0.08	0.5	0.6
20120616	06:21:53.860000	37.3085	15.2748	20.84		2.7	175	0.29	0.3	0.4
20120619	04:28:43.420000	37.7493	15.092	6.87	2.1	2	56	0.27	0.2	0.2
20120620	07:35:23.170000	37.6392	15.3348	8		2.2	97	0.33	0.3	0.2
20120622	12:56:26.360000	37.3473	14.6192	8.48		2.3	227	0.31	0.4	0.8
20120625	10:52:49.970000	36.9905	15.0518	3.06		3.1	160	0.45	0.2	0.2
20120625	10:57:34.440000	36.9685	15.0308	6.48		2.1	171	0.3	0.3	0.5
20120625	11:47:02.980000	36.9612	15.0247	8.81		1.8	178	0.43	0.4	0.9
20120625	14:22:27.260000	37.9917	14.7413	22.18	1.6	1.8	83	0.23	0.4	0.3
20120626	21:26:59.670000	37.015	14.7073	2.26		1.9	170	0.28	0.4	0.2
20120627	01:07:38.060000	36.9762	15.037	3.01		2.6	164	0.42	0.2	0.2
20120627	01:14:19.100000	36.9583	15.0338	2.98		3.7	181	0.48	0.2	0.1
20120627	01:20:58.680000	36.9687	15.0438	3.1		3	169	0.47	0.2	0.2
20120627	02:06:12.440000	36.9817	15.0423	3.16	1.8	1.6	155	0.16	0.4	0.3
20120627	02:11:08.990000	36.9632	15.0403	7.58		1.9	176	0.26	0.3	0.7
20120627	02:21:23.350000	36.9787	15.0183	3.95		1.8	161	0.28	0.3	0.3
20120627	02:48:01.010000	36.9797	15.039	3.05		3.3	168	0.42	0.2	0.2
20120627	03:11:22.320000	36.9815	15.0232	2.96		2.4	158	0.27	0.3	0.2
20120627	03:19:53.530000	36.964	15.0445	9.96		1.9	175	0.34	0.3	0.4
20120627	03:28:07.610000	36.9628	15.0322	9.45		1.6	220	0.3	0.5	0.4
20120627	03:33:09.490000	36.9817	15.044	2.82	1.7	1.5	155	0.3	0.4	0.3
20120627	07:01:08.150000	36.9743	15.0372	10.76		1.8	207	0.29	0.6	0.5
20120627	09:58:34.170000	36.973	15.0263	5.81		2.2	166	0.34	0.4	0.4
20120627	10:23:14.870000	36.982	15.0428	3.01	1.9	1.6	154	0.2	0.4	0.3
20120627	13:27:55.990000	38.1003	15.0483	2.98	2.1	2.1	151	0.34	0.3	0.4
20120627	15:28:35.350000	36.9843	15.039	2.97	2.2	2.3	153	0.19	0.4	0.3
20120627	15:52:56.720000	36.9855	15.0302	3.07		2	153	0.3	0.3	0.3
20120627	17:28:37.380000	36.984	15.039	3.31		2.1	153	0.23	0.3	0.3
20120627	19:06:18.470000	36.9748	15.0288	7.49		1.9	164	0.26	0.3	0.5
20120627	21:58:22.500000	37.7257	15.0807	4.77	3.2	3.1	85	0.19	0.2	0.1
20120627	22:11:45.800000	37.7272	15.0867	5.1	2.9	2.9	99	0.19	0.2	0.2
20120627	22:35:08	37.7248	15.0837	4.33	2.2	2.4	103	0.21	0.2	0.2
20120627	22:38:57.320000	37.725	15.0803	4.81	3.1	3.2	64	0.21	0.2	0.2
20120628	02:42:25.360000	37.7283	15.0833	5.63	1.9	2.2	98	0.19	0.2	0.2
20120628	02:42:38.680000	37.7285	15.0853	4.05	3	2.9	97	0.25	0.2	0.2
20120628	08:18:51.180000	37.729	15.0878	5.03	3.2	3	72	0.21	0.2	0.2
20120628	23:16:03.490000	36.9678	15.0463	10.29		1.8	170	0.29	0.4	0.8
20120630	21:45:23.410000	37.5228	16.0687	32.51		2	235	0.23	0.8	0.8
20120630	22:42:19.200000	37.8055	15.0582	0.41	2	2.5	55	0.19	0.1	0.2
20120702	02:03:33.780000	36.99	15.0315	2.98	1.9	2.2	149	0.18	0.3	0.2
20120702	05:02:29.350000	37.9938	16.231	19.03		2	164	0.48	0.7	0.3
20120702	05:56:14	37.8165	15.1687	11.62	1.8	1.8	69	0.18	0.3	0.2
20120702	13:03:28.960000	37.0013	14.9983	5.98		1.7	144	0.32	0.3	0.8
20120702	20:37:43.730000	37.9295	14.8605	27.14	1.5	1.5	69	0.26	0.4	0.6
20120703	07:28:39.950000	37.889	15.1362	11.69	1.1	1.2	152	0.31	0.5	0.4
20120711	21:19:38.250000	37.0523	15.4287	9.92		2.2	252	0.34	0.4	0.4
20120713	23:11:13.740000	37.2808	16.221	30.28		2.4	318	0.28	1.1	2.1
20120714	09:42:41.790000	38.0272	16.2813	9.32		2.3	243	0.26	0.9	1.4
20120715	02:08:24.930000	37.4687	16.8057	39.57		1.7	286	0.2	2.1	1.2
20120716	08:23:54.870000	37.3485	14.6192	11.61		1.9	276	0.29	0.8	0.5
20120717	11:17:36.060000	38.0225	16.2222	10.89		2.4	216	0.29	0.4	0.5
20120717	11:19:53.920000	38.032	16.2787	6.34		2.5	209	0.41	0.5	0.9
20120717	11:22:39.100000	37.9867	16.2662	23.34		2.5	213	0.3	0.5	0.5
20120717	11:45:16.410000	37.2378	14.5053	4.92		2.2	285	0.23	0.5	0.4
20120718	00:27:27.600000	37.5463	14.856	6.95		2.7	82	0.36	0.2	0.3
20120718	01:31:50.660000	38.0175	16.2577	17.15		2.4	218	0.32	0.9	0.8
20120718	09:54:33.410000	37.1907	15.165	4.13		1.7	147	0.19	0.5	0.2
20120718	11:17:09.740000	37.8585	16.2528	23.94		2.6	219	0.42	0.9	1
20120720	09:56:49.840000	37.1952	15.1472	0		1.8	139	0.08	0.5	0.4
20120721	15:41:45.790000	37.991	15.9145	5.61		1.9	129	0.24	0.3	0.4
20120722	07:46:00.370000	38.0428	15.0203	6.35	1.6	1.6	131	0.13	0.2	0.4
20120722	09:46:07.700000	38.0355	15.0242	0.89	1.6	1.6	129	0.2	0.2	0.4
20120722	12:42:37.620000	37.253	15.6247	29.36		1.9	266	0.37	0.6	1.5
20120722	18:04:37.240000	37.6788	14.9523	13.01		1.9	52	0.31	0.3	0.4
20120723	02:46:42.420000	37.4367	16.7067	28.03		2.6	250	0.26	0.8	0.7
20120724	02:07:34.890000	37.7443	15.072	5.89	1.7	1.9	72	0.24	0.2	0.2
20120724	02:12:20.040000	37.745	15.0737	5.28	1.6	1.8	62	0.2	0.2	0.2
20120724	02:52:16.430000	37.7513	15.0748	4.04	1.4	1.5	93	0.29	0.2	0.2
20120724	16:52:39.160000	36.9673	15.067	9.29		1.8	168	0.19	0.4	0.5
20120726	09:53:33.010000	37.6523	16.1938	21.25		1.9	284	0.36	4.7	1.7
20120726	12:56:32.430000	37.039	15.6668	21.43		2.2	283	0.31	0.6	0.5
20120726	14:20:03.720000	37.9322	16.3165	7.99		3	209	0.48	0.5	0.9
20120727	01:05:59.140000	38.1405	15.1382	9.11	2.4	2.2	92	0.25	0.2	0.2
20120727	02:43:37.670000	38.1368	15.1312	11.25		2.1	90	0.3	0.3	0.7
20120727	02:43:47.120000	38.1372	15.1357	10.23	3.1	3	91	0.24	0.3	0.6
20120727	03:52:45.010000	37.7187	15.0672	3.87	1.2	1.2	79	0.24	0.3	0.2
20120727	09:38:28.800000	38.141	15.1337	9.85	2.8	2.5	76	0.23	0.2	0.2
20120728	02:51:22.980000	37.0875	15.5677	25.92		2.7	226	0.3	0.4	0.2
20120729	23:08:53.270000	37.1198	16.0438	18.75		1.8	308	0.17	1	0.7
20120730	15:47:46.800000	36.969	15.0695	9.91		1.5	165	0.35	0.8	1.2
20120731	07:27:27.230000	37.8142	16.3738	6.47		2.1	240	0.39	0.7	0.6
20120802	00:02:07.190000	38.0527	16.268	5.13		2.3	215	0.58	0.7	0.4
20120802	09:55:51.240000	37.1925	15.1322	7.19		2	188	0.15	0.4	0.3
20120802	10:01:00.060000	37.4335	14.9837	17.1		2	204	0.31	0.9	1.1
20120802	12:19:17.730000	37.9472	15.3955	15.02		2.2	121	0.36	0.5	0.7
20120803	07:47:44.860000	37.7865	15.1467	5.41		1.2	127	0.25	0.3	0.4
20120803	22:35:16.220000	37.3877	17.4282	21.02		3	274	0.41	1.6	1.9
20120807	01:36:32.860000	37.5515	15.365	31.03		1.9	100	0.41	0.6	0.8
20120807	02:14:18.080000	37.6728	15.1347	1.38	1.3	1.5	124	0.22	0.2	0.2
20120807	02:30:16.770000	37.6805	15.1233	0	1	1.3	158	0.27	0.2	0.3
20120807	04:47:28.830000	37.7577	14.6688	20.37		1.9	108	0.3	0.5	0.4
20120807	08:22:08.520000	37.2028	15.148	3.79		1.9	135	0.21	0.2	0.5
20120809	07:38:44.130000	37.3595	14.9807	8.89		1.9	158	0.1	0.5	0.9
20120810	02:45:31.180000	37.2403	14.5157	10.05		2	105	0.32	0.3	0.8
20120810	04:33:03.040000	38.0808	14.9837	24.03	1.3	1.2	78	0.28	0.5	0.6
20120810	04:37:44.040000	38.025	14.9963	26.68	1.9	1.6	126	0.27	0.4	0.6
20120810	04:40:34.870000	38.071	14.981	26.49	1.4	1.5	80	0.3	0.5	0.5
20120810	07:59:12.580000	37.1982	15.1493	4.03		2	114	0.35	0.5	0.5
20120812	02:19:02.350000	37.8098	15.1085	0.09	2.7	2.8	44	0.27	0.1	0.2
20120812	04:50:28.420000	37.8118	15.095	0.08	3	2.9	46	0.32	0.1	0.3
20120812	05:04:35.310000	37.8072	15.0917	1.77	3	3	46	0.22	0.1	0.1
20120812	06:50:20.970000	37.8093	15.0963	0.04	1.8	2	55	0.25	0.1	0.2
20120812	14:55:40.830000	37.1572	14.5145	3.71		1.5	304	0.18	0.5	0.3
20120813	01:28:53.800000	37.6262	15.0547	4.13		1.8	69	0.28	0.2	0.3
20120813	22:00:57.190000	37.7625	14.763	21.77		1.9	82	0.31	0.4	0.3
20120813	22:49:03.340000	37.7682	14.758	19.84		1.8	84	0.33	0.4	0.3
20120814	07:01:55.350000	38.152	16.095	4.46		2	259	0.47	1.1	0.4
20120815	06:02:28.750000	37.8093	15.1173	0.47	2.3	2.5	58	0.24	0.1	0.5
20120815	08:06:59.060000	38.4152	14.902	8.96		1.3	124	0.43	0.8	0.5
20120816	01:52:16.250000	37.6423	15.0282	6.31		1.8	80	0.27	0.3	0.3
20120816	05:50:12.350000	37.8477	14.6052	9.42	1.6	1.6	156	0.19	0.4	0.6
20120816	05:55:10.440000	37.965	14.873	27.16	1.6	1.5	73	0.25	0.4	0.6
20120816	06:02:17.900000	37.8495	14.62	7.94		2	88	0.3	0.2	0.2
20120816	06:57:10.930000	37.8473	14.6118	8.72		2.2	90	0.35	0.3	0.3
20120816	12:40:07.950000	37.8545	14.6088	8.89		2.3	90	0.33	0.3	0.3
20120816	12:58:03.020000	37.8563	14.6137	8.68		1.9	153	0.28	0.3	0.3
20120816	15:10:53.700000	37.8517	14.6162	7.69		2.6	63	0.35	0.2	0.3
20120816	15:56:34.040000	37.8555	14.6513	1.33	1.6	1.7	138	0.19	0.3	0.3
20120817	09:29:02.510000	37.0898	15.4167	11.9		2.7	214	0.33	0.3	0.4
20120818	03:37:16.670000	37.248	15.2045	18.43		1.4	166	0.25	0.5	0.5
20120818	11:27:34.030000	37.5077	16.8012	28.61		2.5	265	0.33	0.8	0.8
20120818	22:05:21.500000	37.818	15.0185	11.67	1.5	1.7	61	0.23	0.2	0.2
20120818	22:13:24.330000	37.8273	15.016	11.55	1.5	1.6	63	0.24	0.2	0.3
20120818	22:23:02.660000	37.3157	15.2052	17.74		1.9	157	0.15	0.3	0.3
20120819	02:07:03.830000	38.0788	15.2423	22.91	1.3	1.3	114	0.25	0.5	0.4
20120819	02:11:34.140000	38.1327	15.1787	13.6	1.3	1.1	96	0.3	0.4	0.4
20120819	06:39:38.490000	37.8115	15.1248	0.45	1.9	2	80	0.27	0.2	0.5
20120819	15:36:11.590000	37.8082	15.1087	1.38	2.1	2.3	77	0.24	0.1	0.2
20120819	18:57:20.450000	38.0413	14.7462	7.82	2.1	2.3	63	0.3	0.2	0.3
20120819	22:07:29.060000	37.8223	15.0132	11.45	1.7	2	141	0.22	0.4	0.3
20120821	02:08:58.390000	37.7482	14.869	16.14	1.6	1.5	111	0.23	0.4	0.4
20120821	22:38:15.080000	37.8575	14.6537	0.81	1.5	1.7	137	0.27	0.3	0.3
20120821	23:04:12.460000	37.848	14.5928	9.46	1.4	1.6	162	0.2	0.4	0.5
20120821	23:07:02.590000	37.849	14.6087	9.05		1.9	91	0.23	0.2	0.2
20120821	23:41:42.350000	37.0823	15.2285	24.8		1.7	189	0.17	0.4	0.6
20120822	15:30:18.270000	37.741	14.9493	7.53	1.4	1.5	53	0.23	0.2	0.3
20120824	16:38:58.290000	37.0872	15.3168	24.95		1.9	223	0.37	0.6	0.4
20120825	01:51:32.610000	38.1593	15.5203	61.2		2.5	75	0.4	0.4	0.5
20120825	21:33:31.850000	37.9368	15.5662	3.01		2.4	117	0.35	0.2	0.2
20120826	14:26:34.430000	37.6477	14.9955	6.08	1.5	1.5	70	0.31	0.3	0.2
20120826	14:27:55.940000	37.6412	15.0037	8.49	1.3	1.3	132	0.18	0.4	0.4
20120827	21:41:50.060000	37.76	14.8568	14	1.7	1.6	124	0.21	0.5	0.4
20120828	14:57:52.490000	37.1132	14.6257	12.75		1.9	259	0.19	0.5	0.9
20120828	17:56:47.250000	37.8523	14.9165	22.44	1.4	1.4	71	0.15	0.4	0.4
20120829	14:45:08.450000	37.7453	15.0135	12.61	1.6	1.5	65	0.22	0.3	0.3
20120829	14:49:57.100000	37.7472	15.0125	13.18	1.7	1.5	50	0.24	0.3	0.3
20120830	10:41:43.990000	37.3495	14.9818	5.43		2	150	0.05	0.4	0.7
20120830	10:47:35.540000	37.8612	16.7283	26.5		2.9	234	0.39	0.8	0.6
20120830	15:46:32.480000	37.8563	14.9855	17.03	1.5	1.5	82	0.31	0.4	0.5
20120831	09:26:36.420000	37.7418	15.0363	3.88		2	53	0.2	0.1	0.1
20120831	18:31:30.430000	37.8715	14.7893	29.07		2.1	43	0.39	0.2	0.3
20120902	06:48:19.230000	37.4962	15.1402	21.32	1.8		234	0.17	1.3	1.6
20120902	18:00:19.750000	38.0198	16.252	0.66		2.8	241	0.59	2.2	1.9
20120903	01:26:24.270000	37.1542	15.2913	24.83		1.7	187	0.2	0.4	0.5
20120903	17:31:43.280000	37.7457	15.0432	2.18	1.9	2.1	68	0.24	0.1	0.2
20120906	00:17:53.830000	36.981	15.0402	3.92		1.7	156	0.25	0.3	0.3
20120906	00:39:42.180000	37.5037	16.0187	30.53	2.4	2.4	234	0.28	0.8	2.2
20120906	05:23:21.790000	37.7368	15.1315	0.22	1.6	2	110	0.14	0.2	0.3
20120906	11:04:31.320000	37.7158	14.8803	13.46	1.9	1.9	162	0.33	0.4	0.5
20120908	01:52:00.650000	37.3958	14.6697	14.23		1.5	175	0.2	0.3	0.5
20120908	12:43:23.180000	37.5235	14.8457	2.34	3.1	2.9	218	0.29	0.3	0.2
20120909	08:22:43.910000	37.6855	15.1113	4.05	0.6	1.2	146	0.24	0.3	0.2
20120911	07:29:34.790000	37.4602	14.1172	23.4		2.1	157	0.43	0.5	0.3
20120911	13:49:25.020000	25.02	37.1498	15.2118		1.9	209	0.09	0.5	0.3
20120912	07:08:54.730000	37.3843	14.9685	13.23		1.9	179	0.33	0.8	0.7
20120913	20:47:27.400000	37.1038	15.269	11.09		2	205	0.21	0.5	0.6
20120914	22:19:22.590000	36.4012	13.0043	35.99		3.8	289	0.4	1.7	1.5
20120915	15:40:57.860000	36.338	12.9247	27.99		3.9	290	0.3	2.4	2.8
20120915	15:53:11.100000	36.7552	13.0738	118.82		2.8	280	0.2	3.3	3
20120915	17:16:42.020000	37.8705	14.5783	11.02		1.8	151	0.38	0.5	0.5
20120915	17:31:19.010000	36.3483	12.9812	63.81		2.9	294	0.23	2.6	1.6
20120916	00:57:00.640000	36.5902	14.7722	7.52		2.9	300	0.26	0.6	0.6
20120917	02:53:40.680000	37.906	15.8845	52.26		2.3	164	0.36	0.4	0.5
20120917	05:30:02.800000	38.0232	15.0515	8.25	2.1	2.1	110	0.22	0.2	0.3
20120917	08:52:30.680000	37.3023	15.3065	12.82		1.8	156	0.32	0.5	0.4
20120917	18:46:23.430000	36.8012	14.6185	20.23		1.8	274	0.26	0.6	0.7
20120917	20:00:13.290000	37.7843	15.1083	2.12	1.9	2	269	0.23	0.5	0.3
20120918	06:20:49.270000	37.718	15.117	4.08	2.1	2.2	98	0.25	0.2	0.2
20120918	19:03:19.140000	37.3477	15.2133	23.41		1.2	154	0.31	0.5	0.5
20120920	10:14:26.470000	37.1875	15.1552	2.55		1.8	161	0.26	0.4	1.4
20120921	08:21:43.760000	37.6798	14.9397	1.24	1.9	2.1	108	0.22	0.2	0.2
20120921	15:14:49.430000	37.9628	13.8448	0.89		2.8	97	0.28	0.3	0.2
20120921	20:00:51.760000	37.3735	14.8655	13.74		1.4	241	0.16	0.4	0.4
20120922	05:26:17.890000	37.1712	15.3105	8.86		1.2	205	0.1	0.5	1.4
20120922	17:25:09.030000	37.7947	16.084	43.99		1.9	200	0.3	0.6	0.7
20120922	22:29:09.170000	37.7313	14.3217	13.43		2	123	0.37	0.8	0.5
20120923	18:22:53.230000	37.6935	14.9373	0.14	1.9	2.2	79	0.24	0.1	0.2
20120924	02:21:38.770000	37.502	14.001	27.53		2.2	245	0.37	1.1	1
20120924	05:53:23.060000	37.693	15.0485	6.86	1.3	1.2	118	0.16	0.3	0.3
20120925	00:56:19.400000	37.7388	15.071	5.76	1.6	1.8	66	0.23	0.2	0.1
20120925	02:41:20.710000	38.1562	14.8765	12.28	1.8	1.6	77	0.25	0.2	0.4
20120925	02:48:06.300000	37.3112	14.4637	25.02		1.8	288	0.17	0.6	0.4
20120925	03:27:47.670000	37.7547	15.0015	1.41	1.9	2.1	71	0.15	0.1	0.1
20120926	13:47:02.710000	36.6993	16.791	63.56		2.7	276	0.3	2.1	2.3
20120927	06:44:26.040000	37.266	15.8553	35.05		2.9	221	0.33	0.4	0.5
20120928	06:17:17.100000	37.7533	14.9778	15.96		2	49	0.23	0.3	0.3
20120928	14:24:46.970000	37.638	15.0848	8.26	1.7	1.7	152	0.18	0.3	0.4
20120928	19:05:47.670000	38.1433	14.8802	12.03	1.9	2	72	0.24	0.3	0.5
20120928	20:44:00.080000	38.1493	14.8793	12.57	1.9	2.1	61	0.27	0.2	0.4
20120929	00:59:10.240000	38.1595	14.8722	14.69	2.1	2.3	71	0.27	0.3	0.4
20120929	09:28:23.620000	37.7445	15.0267	1.79	1.4	1.5	137	0.22	0.2	0.1
20120929	17:31:35.100000	37.3632	16.1215	36.95		2.1	252	0.3	1	5
20120930	06:21:33.360000	37.871	14.495	32.35		1.8	97	0.28	0.4	0.4
20120930	06:31:31.820000	37.4825	15.1622	17.69		1.8	111	0.22	0.3	0.6
20121001	11:39:51.060000	37.7378	15.1635	12.7	1.8	1.7	112	0.24	0.4	0.9
20121002	00:47:43.240000	37.977	16.025	7.8		1.9	195	0.2	0.4	0.2
20121002	05:59:59.510000	37.7378	15.1153	4.17	1.6	1.5	75	0.28	0.2	0.2
20121003	01:31:27.850000	37.7417	15.0458	3.22	1.7	1.7	64	0.24	0.1	0.1
20121003	04:24:34.960000	37.9532	16.0292	8.32		1.8	222	0.15	0.8	0.3
20121003	10:03:36.950000	37.5308	14.0052	28		2.2	251	0.44	1.4	1.6
20121003	12:44:40.170000	36.502	15.0695	6.44		2.1	315	0.28	3.4	1.4
20121003	22:11:39.010000	37.7378	14.9427	4.54		2	48	0.27	0.1	0.2
20121003	22:34:13.260000	37.1702	15.5562	50.03		2.5	257	0.24	2.7	4
20121004	08:44:12.280000	38.1857	14.903	2.91	2	1.8	196	0.28	0.4	0.4
20121004	08:44:54.240000	38.18	14.908	5.02	2.6	2.3	193	0.19	0.4	0.5
20121004	09:37:48.450000	38.1783	14.9073	2.98	1.8	1.8	192	0.22	0.4	0.4
20121005	10:21:58.010000	37.195	15.1678	3.4		1.7	153	0.2	0.5	0.3
20121005	16:37:42.610000	38.1703	14.9057	2.81	2	1.9	77	0.38	0.3	0.4
20121006	11:03:23.810000	37.7438	15.0408	4.05	3.2	3	63	0.21	0.1	0.2
20121006	13:55:20.330000	38.1512	14.8833	10.16	2	2	59	0.23	0.2	0.7
20121007	03:10:41.660000	38.1557	14.8692	13.53	2.1	1.7	70	0.32	0.3	0.5
20121007	07:30:01.660000	38.1532	14.88	12.6	2.4	2.3	60	0.28	0.2	0.4
20121007	07:50:45.310000	38.145	14.8785	11.81	2.6	2.4	62	0.27	0.2	0.5
20121008	01:47:47.980000	37.7973	15.2247	13.45	1.2	1	195	0.23	0.9	0.4
20121008	23:19:36.460000	37.5668	14.9832	5.77	1.5	1.7	106	0.3	0.3	0.9
20121010	09:00:28.260000	38.0342	14.7505	8.19	2	2.1	137	0.38	0.4	0.3
20121010	11:07:28.410000	38.1397	15.8952	9.58	2	2	151	0.24	0.3	0.3
20121010	14:57:01.760000	37.773	15.0108	12.07	1.4	1.5	61	0.29	0.3	0.4
20121011	19:38:55.440000	37.6938	15.1415	6.1	1.1	1.2	113	0.31	0.3	0.3
20121010	19:43:09.200000	36.6117	15.5752	25.53		2.3	214	0.28	0.5	0.4
20121011	19:53:08.810000	37.8052	15.3863	16.84		2.1	109	0.34	0.2	0.4
20121012	13:12:28.980000	37.6668	16.7258	33.67		2.5	258	0.3	1.6	2.1
20121012	13:15:36.130000	36.392	15.4153	30.26		2.3	317	0.41	1.3	1.7
20121012	16:37:06.040000	36.9472	14.9658	6.74		1.7	190	0.18	0.3	0.5
20121012	20:45:19.910000	38.145	14.8803	10.16	1.8	1.9	121	0.38	0.3	0.8
20121012	22:12:06.630000	37.6262	15.1927	24.62		1.9	60	0.41	0.2	0.4
20121013	13:32:37.250000	37.6218	15.0987	9.6	1.5	1.3	171	0.29	0.4	0.8
20121013	18:00:52.560000	37.8105	14.8883	26.02		1.1	151	0.19	0.5	0.4
20121013	20:09:09.050000	37.7453	14.957	17.07	1.6	1.6	52	0.18	0.3	0.4
20121014	20:42:01.630000	37.9258	14.4203	7.13		2	98	0.25	0.3	0.4
20121015	17:54:24.050000	37.6383	14.955	3.02	1.7	1.9	89	0.2	0.2	0.2
20121017	03:37:58.010000	37.9163	14.3502	20.33		2.4	113	0.38	0.6	0.5
20121018	06:18:48.350000	37.2723	15.1608	20.83		2	151	0.28	0.3	0.4
20121019	18:37:18.690000	37.121	15.3557	13.01		2.6	223	0.32	0.3	0.4
20121019	21:36:42.960000	37.8277	15.061	12.83	1	1	57	0.13	0.3	0.3
20121020	20:01:18.560000	37.7988	14.7862	25.05		1.9	84	0.28	0.2	0.2
20121021	14:30:39.630000	37.5177	14.622	23.26	1.6	1.5	173	0.27	0.6	0.4
20121021	17:32:28.310000	37.5837	15.0215	9.08	1.4	1.3	76	0.28	0.3	0.4
20121022	22:44:22.100000	37.9397	14.7382	21.32		2	52	0.31	0.3	0.3
20121023	11:42:16.310000	37.9965	15.13	5.75		1.9	106	0.36	0.2	0.4
20121026	02:19:55.650000	37.3095	14.597	14.58		2	200	0.23	0.3	0.4
20121026	13:17:28.940000	37.6993	14.9732	1.48	1.6	2	45	0.2	0.1	0.2
20121026	13:21:31.220000	36.9907	15.0295	3.03		2.8	87	0.33	0.2	0.2
20121028	10:33:12.220000	37.1513	16.3355	17.77		2.7	273	0.26	1.4	1.9
20121029	03:52:59.780000	37.0847	16.508	23.25		3	284	0.29	0.9	0.9
20121029	12:28:25.270000	37.6248	14.9498	0.01	2.7	2.4	161	0.36	0.3	0.5
20121031	02:15:26.990000	36.977	15.0312	6.9		1.8	162	0.2	0.3	0.5
20121031	02:38:33.090000	36.9637	15.0422	15.02		1.6	175	0.3	0.4	0.6
20121031	07:48:48.660000	37.1412	15.533	25.63		2.4	256	0.29	0.5	0.3
20121031	21:31:49.550000	37.7572	15.1113	5.18	1.9	1.8	84	0.38	0.2	0.2
20121101	02:44:40.810000	37.7455	15.1245	8.28	1.6	1.6	75	0.13	0.2	0.3
20121101	07:43:34.980000	37.7723	15.1257	4.45	1.6	1.9	61	0.24	0.2	0.2
20121101	07:44:46.430000	37.7877	15.1487	4.67	1.8	2.1	63	0.25	0.2	0.2
20121101	07:51:56.930000	37.7823	15.1557	6.76	1.6	1.6	71	0.16	0.2	0.3
20121101	08:04:57.760000	38.0228	15.4977	48.27	2.2	2.2	83	0.23	0.6	0.7
20121101	09:49:38.980000	37.7502	15.1323	6.64		1.9	76	0.23	0.2	0.2
20121101	09:53:01.740000	37.7413	15.1227	7.9	1.8	1.8	76	0.18	0.3	0.3
20121101	10:13:43.050000	37.7532	15.1293	7.27		2.2	69	0.28	0.2	0.2
20121101	13:26:33.390000	37.7685	15.1525	9.39	2.4	2.3	73	0.21	0.2	0.2
20121101	13:35:42.500000	37.7715	15.1522	9.03	1.9	1.8	82	0.18	0.3	0.3
20121101	19:03:47.290000	37.9923	16.2393	55.8		1.8	202	0.34	0.5	0.5
20121101	21:57:17.240000	38.1175	15.7282	14.09	2.1	2	99	0.19	0.3	0.6
20121104	00:31:19.610000	38.0275	15.0667	2.2	2.1	2.1	133	0.38	0.3	0.2
20121104	02:27:49.690000	38.1073	15.7348	10.11	1.3	1.3	100	0.31	0.5	0.9
20121105	22:02:36.920000	37.9248	14.3152	9.83		2.6	83	0.29	0.3	0.4
20121106	09:05:51.960000	37.9342	13.9395	9.56		2.4	114	0.24	0.3	0.3
20121106	22:05:47.210000	37.6347	15.0413	5.58	1.2	1.5	150	0.28	0.5	0.3
20121106	22:09:12	37.598	15.076	6.09		2.2	74	0.28	0.2	0.4
20121106	22:28:52.290000	37.598	15.0588	8.78	1.8	1.7	75	0.25	0.2	0.4
20121106	22:40:42.580000	37.591	15.0812	3.96	1.7	1.8	77	0.22	0.3	0.2
20121107	10:58:40.090000	37.1953	15.1595	3.85		1.7	138	0.35	0.5	1.1
20121109	02:48:14.750000	36.4208	15.4033	28.16		2.3	317	0.26	0.9	0.4
20121109	13:52:36.450000	37.9143	15.6715	28.28		2.1	136	0.26	0.3	0.7
20121109	19:40:38.830000	36.574	15.077	2.83		2.6	197	0.22	0.5	0.2
20121110	08:12:38.420000	36.8337	14.6565	23.68		2.4	229	0.15	0.5	0.6
20121110	15:55:58.400000	36.7998	13.0517	37.33		2.6	272	0.39	1.1	1.9
20121111	19:52:16.850000	37.7605	16.8275	74.67		2.4	311	0.23	3.4	4.3
20121111	22:31:31.150000	37.4233	15.7952	32.89		2.3	213	0.48	0.6	0.5
20121112	04:43:47.750000	37.7247	15.0098	2.64	1.6	1.5	49	0.14	0.1	0.2
20121114	10:46:34.970000	38.069	15.0522	34.36	1.7	1.7	162	0.22	0.6	0.5
20121117	17:28:59.220000	38.1588	15.0978	2.08	2.9	2.5	77	0.44	0.2	0.3
20121118	02:37:29.490000	37.4943	15.7645	29.76		1.8	204	0.26	0.9	2.3
20121118	03:38:25.070000	37.7538	15.139	6.1		2	64	0.32	0.2	0.2
20121118	05:06:09.980000	37.0593	15.5312	19.21		2	241	0.36	0.5	0.7
20121118	22:25:36.490000	37.0962	15.7447	4.54		2.5	267	0.29	0.5	0.4
20121120	20:36:23.450000	37.8783	15.1352	13.8	1.4	1.5	108	0.19	0.4	0.4
20121121	14:20:44.770000	37.7945	14.5887	30.67		1.8	169	0.28	0.5	0.6
20121122	09:10:41.090000	37.7823	14.9433	23		3.9	23	0.31	0.1	0.1
20121122	09:13:15.600000	37.7822	14.9208	22.19		2.6	58	0.3	0.2	0.2
20121122	09:14:42.510000	37.7852	14.95	24.4		2.6	34	0.31	0.2	0.2
20121122	09:15:24.230000	37.7952	14.9638	20.23		2.4	75	0.25	0.3	0.6
20121122	09:21:58.140000	37.8717	14.9787	22.28		2.9	52	0.47	0.3	0.4
20121122	09:23:39.150000	37.7748	14.96	22.09		2.3	141	0.22	0.5	0.3
20121122	09:27:01.660000	37.7767	14.9565	21.67		2.3	72	0.26	0.3	0.3
20121122	09:37:01.970000	37.7835	14.9513	22.85		2.6	26	0.27	0.2	0.2
20121122	09:47:17.080000	37.826	15.0008	11.22		2.4	80	0.41	0.4	0.5
20121122	09:48:07.300000	37.7843	14.923	7.74		1.8	128	0.25	0.7	1.4
20121122	10:06:54.890000	37.7877	14.9627	21.78		2.4	75	0.3	0.2	0.3
20121122	10:24:19.290000	37.829	14.9528	11.04		2.1	71	0.24	0.3	0.5
20121122	11:07:19.550000	37.7753	14.9468	20.9		2.4	50	0.32	0.2	0.2
20121122	11:25:51.590000	37.7793	14.9547	20.86		3.9	18	0.33	0.1	0.1
20121122	11:28:55.250000	37.7783	14.9435	22.1		3.7	19	0.32	0.1	0.1
20121122	11:36:08	37.7768	14.9588	19.43		2	75	0.33	0.3	0.3
20121122	11:38:19.450000	37.7677	14.9542	22.02		2.8	72	0.29	0.2	0.3
20121122	11:44:42.260000	37.779	14.9328	19.14		2	122	0.24	0.5	0.4
20121122	11:45:22.560000	37.7828	14.9383	16.19		1.9	120	0.17	0.4	1.8
20121122	12:00:08.950000	37.7787	14.9487	11.08		2	73	0.3	0.2	0.6
20121122	12:05:08.930000	37.7755	14.9673	18.82		1.8	94	0.26	0.3	0.6
20121122	12:06:40.400000	37.7798	14.9345	25.81		1.9	71	0.27	0.3	0.3
20121122	12:22:17.230000	37.7758	14.9263	22.66		2.9	59	0.29	0.2	0.2
20121122	12:57:34.190000	37.7847	14.954	20.11		2.1	74	0.26	0.3	0.3
20121122	12:58:51.420000	37.7825	14.9358	22.55		2.6	48	0.3	0.2	0.2
20121122	14:12:55.410000	37.786	14.936	18.31		2	71	0.21	0.3	0.8
20121122	17:35:25.150000	37.8047	14.9423	22.29	2.6	2.1	55	0.27	0.3	0.3
20121122	18:26:41.240000	37.8013	14.9378	21.81	2.8	2.3	59	0.25	0.3	0.3
20121122	18:31:53.480000	37.7803	14.9332	20.21		1.9	71	0.25	0.2	0.3
20121122	18:55:42.410000	37.7812	14.9492	16.04		1.8	73	0.25	0.3	1.2
20121122	20:28:43.800000	37.6343	15.1695	0.36	1.6	1.7	170	0.34	0.3	0.6
20121123	11:15:32.490000	37.745	15.0343	2.89	1.3	1.4	62	0.17	0.1	0.2
20121123	18:35:27.010000	37.7795	14.9622	22.11		2.2	28	0.28	0.2	0.2
20121124	21:41:53.870000	37.7795	14.9373	21.02		2	43	0.28	0.2	0.2
20121124	23:38:56.810000	37.5773	16.2632	28.08		2.8	207	0.33	0.4	0.4
20121125	01:02:46.310000	37.7993	14.9357	22.56	2.9	2.6	61	0.26	0.3	0.4
20121125	01:05:14.580000	37.7773	14.955	21.4		2.4	37	0.35	0.2	0.2
20121125	01:24:10.330000	37.7793	14.946	22.29	1.3	1.3	124	0.14	0.6	0.5
20121125	07:51:03.020000	37.7358	15.059	4.45	1.5	1.5	68	0.18	0.2	0.2
20121125	12:11:31.030000	37.9143	15.4373	6.9		1.9	104	0.26	0.1	0.2
20121125	18:41:19.530000	37.6192	15.034	0.11	1.9	1.7	166	0.27	0.2	0.3
20121125	21:22:50.020000	36.6277	14.4468	31.93		2	307	0.37	1.2	1.2
20121126	00:54:40.960000	37.754	14.9175	8.77	1.6	1.6	71	0.23	0.2	0.2
20121126	20:32:15.580000	36.9463	15.7507	16.23		2.3	237	0.33	0.4	0.7
20121128	11:37:44.970000	37.9732	15.1223	14.11	1.7	1.5	218	0.21	0.9	0.4
20121203	21:10:24.880000	37.8672	14.9373	18.68	2.1	2	70	0.19	0.3	0.5
20121204	02:18:00.470000	37.8223	14.9298	23.75		2.6	50	0.33	0.2	0.2
20121204	03:44:04.770000	37.8337	14.9332	25.97		1.9	52	0.25	0.3	0.3
20121204	05:28:10.910000	37.8293	14.907	9.81		2.1	118	0.34	0.5	1.5
20121204	15:39:23.300000	37.6568	15.1592	3.62		2	63	0.22	0.2	0.2
20121204	16:00:30.370000	37.8272	14.9317	8.84		1.8	113	0.2	0.4	0.9
20121204	16:26:26.090000	37.6562	15.1527	9.14	2.2		69	0.28	0.2	0.2
20121204	16:28:17.030000	37.6525	15.161	3.46	1.6	1.7	140	0.3	0.3	0.2
20121204	17:14:36.800000	37.6588	15.1628	5.41		2.1	62	0.22	0.2	0.3
20121204	17:26:09.730000	37.6417	15.1743	16.25		2.1	60	0.29	0.2	0.2
20121204	22:39:02.650000	37.6525	15.1465	4.08	1.9	1.7	163	0.22	0.4	0.3
20121205	04:05:35.450000	37.839	14.9365	26.1		2.3	54	0.27	0.2	0.2
20121205	04:07:20.320000	37.8247	14.9312	24.66		2.1	50	0.25	0.3	0.2
20121205	17:41:00.170000	37.8358	14.9403	24.24		2.2	53	0.23	0.2	0.2
20121205	17:43:44.510000	37.8328	14.9432	23.79		1.9	53	0.24	0.2	0.3
20121205	20:05:03.040000	36.7128	14.553	11.37		2.1	263	0.34	0.6	0.8
20121207	00:29:15.540000	37.9132	15.221	9.56		1.8	135	0.28	0.3	0.2
20121207	10:24:21	37.9378	15.4713	8.46		1.9	105	0.27	0.4	0.3
20121207	15:25:45	36.9412	14.9288	21.04		2	196	0.24	0.3	0.5
20121207	18:06:52.460000	37.4725	16.2417	28.07		2.2	260	0.26	0.9	0.9
20121207	19:49:14.720000	37.8898	13.8828	1.13		2.7	84	0.31	0.3	0.2
20121208	15:47:57.400000	37.7138	15.1205	4.12	1.5	1.5	100	0.31	0.3	0.3
20121210	22:47:36.540000	37.6768	15.1352	0.76	1.6	1.8	159	0.29	0.2	0.2
20121210	23:39:17.670000	37.0775	15.6072	4.78		2.1	250	0.29	0.4	0.5
20121212	22:49:59.930000	36.2818	13.6963	33.25		2.8	306	0.34	1.6	1.6
20121213	10:44:53.480000	37.1722	15.191	6.82		1.8	187	0.23	0.4	0.3
20121213	11:11:15.100000	36.7902	14.8932	21.48		1.9	191	0.18	0.4	0.7
20121214	15:25:04.300000	37.9492	15.0107	6.88	1.4	1.5	103	0.1	0.2	0.4
20121215	22:54:36.800000	37.8212	14.952	24.61	1.3	1.2	75	0.09	0.3	0.4
20121217	00:40:24.940000	37.7487	15.12	18.18		1	128	0.23	0.6	0.6
20121217	00:43:46.010000	37.7135	15.195	13.6		2.7	74	0.33	0.2	0.3
20121217	09:03:09.010000	37.183	15.0837	2.39		1.5	138	0.15	0.4	0.1
20121218	10:42:20.290000	37.737	15.1572	18.15	2.1	1.8	112	0.29	0.4	0.5
20121218	10:42:58.930000	37.7248	15.143	21.26		2.1	62	0.29	0.5	0.4
20121218	18:28:37.520000	37.7245	15.054	8.35	1.9	1.6	103	0.25	0.4	0.6
20121219	02:55:13.940000	37.1762	15.9105	42.52		2.3	259	0.27	1.5	3
20121219	19:24:59.430000	37.2253	15.5832	16.22		2.4	245	0.25	0.5	1.3
20121219	22:30:05.310000	37.708	15.0332	12.83	1.7	1.7	214	0.11	0.8	0.7
20121220	00:37:32.970000	37.7545	15.1045	19.82	1.4	1.3	141	0.25	0.6	0.5
20121220	04:44:34.240000	37.6302	15.0817	3.77	2.4	2.5	72	0.24	0.2	0.2
20121220	05:01:10.210000	37.6368	15.048	12.05		2	54	0.33	0.3	0.5
20121220	05:34:15.360000	37.6275	15.0245	11.26		1.8	100	0.29	0.3	0.5
20121220	10:22:31.070000	37.1988	15.146	3.5		1.9	154	0.22	0.6	0.3
20121221	07:41:26.690000	37.7562	15.1283	5.24	1.5	1.5	62	0.37	0.3	0.3
20121222	12:44:58.450000	37.74	15.0327	2.72	1.5	1.5	61	0.19	0.1	0.2
20121223	08:33:03.920000	37.7537	15.0077	1.08	1.7	1.9	55	0.12	0.2	0.2
20121223	16:43:52.290000	37.7678	14.7955	22.06		2.5	35	0.33	0.2	0.2
20121224	03:56:48	38.0875	15.6617	7.28	1.6	1.6	166	0.22	0.5	0.6
20121224	16:01:08.270000	37.7587	14.8353	28.4	2.1	1.9	231	0.25	0.8	0.4
20121224	16:29:48.450000	38.101	15.6717	8.91	2.1	1.9	88	0.33	0.3	0.5
20121225	12:46:11.660000	37.7432	15.0075	2.04		2.2	41	0.26	0.1	0.1
20121227	22:21:54.270000	37.169	16.0613	27.98		2.4	241	0.3	0.6	0.6
20121228	06:02:24.160000	37.3223	15.574	35.15		2	257	0.32	0.8	1.3
20121228	08:55:38.300000	37.3795	15.8943	24.09		2.7	215	0.35	0.4	0.3
20121229	04:29:26.850000	37.2527	15.1427	18.15		2.6	97	0.29	0.3	0.3
20121230	12:02:43.620000	37.6912	14.9603	10.06	1.8	2.1	76	0.2	0.3	0.3
20121230	12:04:32.580000	37.7015	14.9872	10.87		1.7	96	0.25	0.4	0.3
20121230	12:14:29.040000	37.7018	14.9648	9.48	2.5	2.6	50	0.21	0.2	0.2
20121230	16:14:28.300000	37.6747	14.9378	13.09	1.7	1.8	81	0.19	0.4	0.3
20121230	16:16:36.930000	37.671	14.9503	13.63		2	51	0.2	0.3	0.3
20121230	19:32:01.140000	37.4583	15.4543	22.06		2.6	165	0.35	0.3	0.3
20121231	16:31:34.980000	37.9387	14.8432	10.2	1.8	1.8	109	0.15	0.2	0.5
20121231	16:40:30.210000	37.9355	14.8443	10.96	1.5	1.6	109	0.14	0.2	0.5
20130101	15:33:49.550000	37.8933	15.1242	13.76		2	159	0.23	1.1	1.3
20130103	11:29:54.900000	36.3527	13.2058	42.79		3	306	0.35	3	3.1
20130104	07:50:05.410000	37.8847	14.7017	10.96		4.2	27	0.34	0.1	0.2
20130104	07:55:46.640000	37.8695	14.7043	10.72		2	71	0.23	0.3	0.5
20130104	07:58:04.260000	37.877	14.7067	10.24		2.5	51	0.32	0.2	0.3
20130104	08:11:44.870000	37.878	14.7237	10.12		2.5	48	0.28	0.2	0.2
20130104	08:48:44.160000	37.8858	14.7358	8.49		2	105	0.27	0.3	0.3
20130104	09:01:04.170000	37.8787	14.7252	10.7		2	61	0.26	0.2	0.3
20130104	09:02:00.270000	37.8867	14.7218	9.42		1.9	110	0.25	0.4	0.3
20130104	09:19:52.940000	37.8728	14.766	6.04		1.8	59	0.29	0.3	0.4
20130104	09:23:25.490000	37.8888	14.728	9.42		2.3	48	0.28	0.2	0.3
20130104	10:12:03.490000	37.8765	14.707	9.79		2.6	45	0.31	0.2	0.3
20130104	10:50:19.960000	37.8933	14.7057	8.53		2.8	40	0.38	0.2	0.2
20130104	11:30:31.430000	37.8782	14.704	10.19		2.5	46	0.26	0.2	0.2
20130104	11:36:04.270000	37.3433	17.1138	9.98		2.3	311	0.23	4.8	4.8
20130104	12:01:32.500000	37.8755	14.701	9.73		2.1	118	0.28	0.3	0.3
20130104	16:30:44.720000	37.7992	14.8298	5.99		1.8	114	0.28	0.3	0.4
20130105	10:00:04.910000	37.8937	14.6487	9.2		2.2	141	0.35	0.6	0.3
20130105	12:15:35.570000	37.893	14.7025	10.18		2.6	50	0.29	0.2	0.2
20130106	07:50:18.090000	37.8752	14.7105	8.87		2.7	52	0.28	0.2	0.2
20130107	07:04:38.900000	37.8117	14.9553	16.95	2.2	1.9	49	0.31	0.4	0.6
20130107	07:05:13.440000	37.8133	14.9773	13.23		1.8	91	0.31	0.3	0.5
20130107	14:34:07.340000	37.6878	15.661	27.97		2.7	165	0.32	0.2	0.3
20130107	15:24:52.540000	37.9782	15.9687	30.92		1.9	152	0.28	0.4	0.4
20130108	04:55:20.700000	37.72	15.1302	11.77		2	109	0.29	0.2	0.3
20130108	04:57:07.050000	37.728	15.1232	14.68	1.7	1.8	108	0.14	0.6	0.5
20130108	09:29:13.380000	37.8203	15.0462	10.45	1.5	1.8	84	0.17	0.3	0.4
20130108	09:34:44.930000	37.8195	15.0467	10.44	1.7	1.8	85	0.23	0.3	0.4
20130108	23:09:57.290000	37.8818	14.7162	9.17		1.9	50	0.26	0.2	0.2
20130109	00:33:36.190000	37.7715	15.1682	9.01	1.7	1.9	126	0.24	0.3	0.3
20130109	00:44:58.560000	37.777	15.1582	5.57	1.7	1.9	121	0.33	0.4	0.3
20130109	10:02:09.240000	37.534	15.9215	29		2.1	204	0.24	0.6	0.7
20130109	12:11:36.580000	37.7427	15.0567	3.23	1.6	1.7	75	0.24	0.2	0.2
20130109	16:05:02.730000	37.8958	14.6928	8.43	1.9	2	153	0.34	0.3	0.6
20130109	16:10:33.620000	37.8885	14.7125	9.61		2.9	48	0.32	0.2	0.2
20130110	07:58:46.740000	38.1733	15.1167	8.27	1.8	1.7	79	0.18	0.2	0.3
20130110	11:58:45.830000	37.7222	14.8917	13.44	1.3	1.2	113	0.12	0.4	0.4
20130110	11:59:02.130000	37.7297	14.8895	12.24	1.5	1.5	130	0.08	0.6	0.4
20130110	12:12:01.680000	37.6852	14.8848	17.95		2.1	48	0.27	0.3	0.3
20130110	12:54:55.770000	37.7235	14.8973	13.73	1.6	1.5	106	0.2	0.5	0.5
20130110	15:24:18.370000	37.7263	14.9118	11.91	1.5	1.5	73	0.2	0.3	0.2
20130110	15:57:04.430000	37.6833	14.89	18.08		2	54	0.23	0.2	0.4
20130110	17:45:35.520000	37.7203	14.9017	12.3	1.6	1.5	103	0.19	0.3	0.3
20130111	00:37:46.840000	37.685	14.8963	17.17		2.1	84	0.26	0.2	0.2
20130111	08:19:52.960000	37.7302	15.0045	1.43	1.6	1.7	68	0.19	0.2	0.2
20130111	19:34:34.190000	37.8667	13.8705	1.51		2.6	95	0.27	0.2	0.2
20130113	03:18:24.470000	37.7218	15.1552	8.73	1.9	1.9	118	0.23	0.3	0.2
20130113	19:37:47.280000	37.6198	13.7635	42.72		2.5	178	0.47	0.7	1.1
20130114	23:57:51.790000	37.7903	14.9715	25.19	1.9	1.7	253	0.25	0.8	0.4
20130115	12:24:34.390000	37.887	14.6848	19.35		1.8	76	0.34	0.3	0.4
20130115	20:47:27.430000	37.8903	14.7355	8.47		2	105	0.33	0.3	0.3
20130116	00:41:58.300000	37.7313	15.104	12.28	2.1	2.1	123	0.24	0.3	0.4
20130116	08:34:39.570000	37.7163	15.1393	10.8		2.5	92	0.33	0.2	0.2
20130116	08:47:45.130000	37.7367	15.105	12.8	2.1	1.9	100	0.3	0.4	0.4
20130116	09:01:29.120000	37.7425	15.0045	16.77	2.1	1.8	238	0.18	0.8	0.4
20130117	01:08:42.040000	37.8055	15.32	21.4		2	95	0.12	0.3	0.4
20130117	19:46:08.030000	37.7235	15.116	12.59	2	1.9	114	0.25	0.3	0.4
20130119	02:00:21.350000	37.6472	15.196	3.44		2.5	74	0.39	0.2	0.3
20130119	02:13:26.190000	37.6322	15.1932	1.37		2.1	76	0.42	0.4	0.3
20130119	02:43:44.420000	37.5807	15.5637	28.28		2.6	168	0.31	0.3	0.5
20130119	03:35:13.010000	37.5572	15.5248	40.58		2	233	0.33	0.7	0.6
20130120	06:03:36.250000	36.7437	14.8258	22.85		3	105	0.33	0.3	0.4
20130120	09:34:22.760000	37.8722	14.9267	25.68		2.6	61	0.39	0.2	0.2
20130123	09:45:13.010000	38.2818	14.8462	109.25	3	2.6	185	0.34	0.7	0.5
20130124	06:43:15.030000	38.1467	15.1218	4.02	2.1	1.8	164	0.32	0.3	0.2
20130127	14:39:36.630000	37.8725	15.0473	11.5		1.9	63	0.23	0.2	0.2
20130128	09:47:44.700000	37.3267	14.9662	2.96		1.9	133	0.19	0.4	0.3
20130128	14:15:17.440000	37.6597	14.9698	5.56	1.7	1.5	132	0.21	0.3	0.2
20130129	07:01:43.650000	37.715	15.1393	4.28	1.6	1.7	113	0.23	0.3	0.2
20130130	12:13:51.990000	37.7555	14.9075	20.82		1.8	66	0.25	0.2	0.2
20130130	22:50:09.530000	38.075	14.7773	2.91	1.8	1.9	111	0.25	0.3	0.3
20130131	11:58:26.290000	37.7297	15.1117	4.04	2.1	2	76	0.23	0.2	0.2
20130201	20:36:20.270000	37.7408	16.2123	30.46		2.1	243	0.27	0.5	1.5
20130202	16:23:27.540000	37.3257	15.4707	17.12		2.4	177	0.29	0.3	0.5
20130204	11:45:13.530000	37.1913	15.1512	9.19		1.7	143	0.14	0.3	0.6
20130205	06:12:30.200000	38.0478	15.0247	5.99	1.7	1.7	95	0.2	0.3	0.3
20130207	19:42:42.080000	37.913	15.4043	14.27		1.8	106	0.23	0.4	1
20130209	12:39:38.860000	37.7028	14.871	16.76	1.9	1.8	135	0.27	0.4	0.3
20130209	14:29:57.420000	37.6865	14.913	18.71		2.6	35	0.24	0.2	0.2
20130209	17:44:34.550000	37.6783	14.8802	17.5		2.2	83	0.23	0.2	0.3
20130213	01:55:08.620000	37.684	14.8967	17.31	2.1	1.9	123	0.19	0.3	0.4
20130213	10:40:32.930000	37.3315	14.9647	5		1.8	135	0.21	0.6	0.7
20130214	08:37:54.690000	37.6233	14.9417	3.35	1.9	2.1	90	0.22	0.2	0.2
20130214	08:49:42.080000	37.619	14.9615	2.11		2.3	48	0.33	0.2	0.2
20130214	10:48:22.540000	37.1443	15.1463	4.65		1.8	155	0.21	0.9	0.4
20130214	14:51:11.230000	37.7528	15.0115	2.25	1.9	2.1	67	0.22	0.1	0.2
20130215	17:52:48.150000	38.0663	15.9383	50.78	2.3	1.8	150	0.33	0.6	0.6
20130216	06:37:51.960000	38.2048	16.0508	19.54	2.2	1.7	236	0.45	0.7	0.5
20130216	16:01:11.360000	37.8057	14.8803	26.25		1.9	61	0.27	0.3	0.2
20130218	11:10:17.710000	37.6795	14.9123	16.74		2	45	0.24	0.2	0.2
20130218	18:56:05.690000	37.7385	15.0548	2.72	1.8	2.1	74	0.22	0.2	0.2
20130218	18:59:09.320000	37.7387	15.0438	2.75	1.6	1.7	72	0.18	0.2	0.2
20130218	20:43:35.120000	37.7333	15.0553	3.19	1.4	1.8	96	0.21	0.2	0.2
20130219	11:06:11.470000	37.1357	15.1465	7.52		1.9	158	0.22	0.4	0.9
20130220	03:51:54.780000	37.3688	15.4033	27.15		1.8	210	0.23	0.6	0.3
20130220	18:08:57.170000	37.6788	14.1423	54.14		2	152	0.34	0.4	0.7
20130222	18:17:33.710000	37.2105	15.1142	21.05		2	113	0.25	0.3	0.4
20130223	03:24:02.640000	37.6445	15.066	6.52	1.4	1.5	179	0.2	0.6	0.8
20130226	12:34:38.070000	37.203	15.126	1.21		1.7	149	0.24	0.3	0.3
20130226	20:18:36.900000	37.8552	15.0258	8.85		2	32	0.28	0.1	0.2
20130226	20:29:43.410000	37.8448	15.033	11.16		2	40	0.24	0.1	0.2
20130226	20:48:37.820000	37.8453	15.0292	11.16		2.3	26	0.28	0.1	0.2
20130226	20:49:37.700000	37.8515	15.0377	9.91	1.8	1.8	70	0.15	0.2	0.2
20130227	09:10:30.530000	37.1905	15.1615	21.05	1.6	1.8	108	0.37	0.4	0.4
20130227	11:36:14.230000	37.1395	15.1727	0.76		1.5	160	0.22	0.4	0.3
20130228	10:51:11.720000	38.1542	15.8157	9.72	2.2	2.3	131	0.29	0.3	0.3
20130228	15:15:31.150000	37.627	14.007	9.78		2	138	0.35	0.3	0.6
20130228	20:14:37.160000	37.5615	15.9882	32.52		3.2	200	0.31	0.4	0.3
20130301	04:17:56.830000	36.0808	13.0912	70.74		2.8	336	0.43	4.9	2.5
20130302	22:15:23.110000	38.137	15.1373	8.26	2.7	2.3	159	0.26	0.3	0.2
20130303	02:45:45.370000	38.1322	15.1293	6.82	1.9	1.8	92	0.2	0.2	0.3
20130303	05:02:48.870000	38.1423	14.9083	12.19	1.7	1.5	113	0.16	0.3	0.5
20130303	09:44:25.100000	37.7048	15.0767	9.74	1.6	1.4	116	0.2	0.3	0.3
20130303	11:58:54.420000	37.8872	15.0138	10.17		1.9	38	0.24	0.1	0.3
20130303	12:36:41.280000	36.9353	14.9583	11.18		1.9	200	0.18	0.4	0.5
20130303	15:36:05.240000	37.7408	15.0592	4.62		2.1	46	0.3	0.1	0.1
20130303	19:50:32.680000	37.7623	15.1025	3.08	1.7	1.7	60	0.28	0.2	0.1
20130303	23:39:13.570000	38.1708	15.8027	11.48	3.4	3.2	130	0.33	0.3	0.3
20130304	00:20:42.180000	38.1675	15.828	9.98	1.9	1.8	136	0.39	0.5	0.3
20130305	00:39:32.970000	37.7407	15.0533	3.53	1.8	2	75	0.26	0.1	0.1
20130306	18:02:13.130000	37.9323	15.4662	6.62		2.5	115	0.29	0.2	0.3
20130306	18:51:42.790000	37.1925	14.547	16.54		2.5	141	0.31	0.4	0.5
20130307	22:36:57.740000	38.0065	14.5207	2.09		3.6	70	0.38	0.2	0.1
20130308	04:12:04.290000	37.0487	15.1198	15.5		2	150	0.19	0.2	0.4
20130308	04:59:24.160000	36.967	15.1715	23.56	2	2	177	0.21	0.4	0.4
20130308	15:52:03.510000	36.2275	13.7547	62.47		2.3	305	0.32	1.7	4.2
20130308	20:00:03.530000	37.919	14.8275	21.61	1.5	1.5	118	0.34	0.6	0.7
20130309	20:12:39	37.5218	14.4077	27.39		1.8	207	0.45	0.7	0.4
20130311	10:18:20.990000	37.2195	15.3818	18.27		3.3	175	0.41	0.3	0.3
20130312	13:49:42.900000	37.7567	16.3247	28.54		2.4	217	0.35	0.7	1
20130314	03:58:31.900000	36.9807	15.3427	27.69	1.8	1.6	218	0.2	0.6	0.3
20130316	19:20:18.370000	37.1988	16.5437	23.17		2.6	279	0.24	0.9	0.8
20130318	11:00:41.120000	37.7432	14.8655	11.34		2.1	142	0.21	0.3	0.5
20130319	07:50:04.940000	38.0012	14.513	2.24		3.4	43	0.31	0.1	0.1
20130319	08:37:03.320000	38.0072	14.5153	2.26		3.4	43	0.32	0.1	0.1
20130319	09:34:08.030000	37.9513	14.0875	22.91		2.8	75	0.36	0.3	0.2
20130319	11:58:28.620000	37.1455	15.2213	13.34		1.9	184	0.21	0.5	0.6
20130319	21:04:02.650000	37.9693	14.5337	9.16		1.8	148	0.23	0.3	0.2
20130321	02:59:21.810000	37.713	15.092	5.46		2	67	0.28	0.1	0.1
20130321	09:45:53.590000	36.5343	14.699	3.03		3.1	300	0.41	0.6	0.3
20130321	22:03:05.770000	37.2675	15.27	15.6		3.4	160	0.34	0.2	0.2
20130322	11:03:46.860000	37.1417	15.1515	2.65		1.8	167	0.2	0.4	0.3
20130323	06:22:44.720000	37.1327	15.2502	18.85		1.6	194	0.34	0.5	0.5
20130324	15:47:21.730000	37.677	16.4737	27.94		4.4	222	0.37	0.3	0.3
20130324	20:37:50.300000	37.7122	16.3015	31.68		3.1	218	0.25	0.6	0.5
20130325	20:11:06.800000	37.754	16.2912	48.58		2.3	221	0.18	1.5	2.1
20130328	06:51:02.170000	37.23	15.4922	24.61		1.6	241	0.25	0.5	0.4
20130328	16:40:14.070000	37.4177	15.3137	22.25		1.7	171	0.25	0.4	0.4
20130328	17:45:53.270000	37.8585	14.9417	22.03	1.5	1.1	62	0.31	0.5	0.5
20130328	17:46:29.080000	37.8347	14.9388	22.82	1.4	1	93	0.23	0.5	0.4
20130328	17:47:06.930000	37.8145	14.9315	26.46	1.6	1	121	0.19	0.6	0.4
20130328	17:52:31.010000	37.8485	14.9425	21.29	1.3	0.9	63	0.31	0.5	0.4
20130328	18:02:46.570000	37.8587	14.9353	19.73	1.9	1.4	65	0.31	0.4	0.4
20130328	19:13:47.650000	37.8243	14.9338	24.48	1.5	1.1	90	0.22	0.5	0.4
20130328	20:21:59.170000	37.8333	14.9313	23.74	1.7	1.5	79	0.24	0.5	0.4
20130329	00:43:17.140000	37.7382	15.0848	11.93	1.4	1.3	118	0.26	0.4	0.5
20130329	01:02:48.340000	37.5293	15.3822	10.98	1.3	1.3	266	0.41	1.9	0.9
20130329	01:03:44.210000	37.7365	15.0868	11.84	1.3	1.3	133	0.17	0.5	0.6
20130329	01:06:53.140000	37.7173	15.1078	12.94		1.9	77	0.29	0.2	0.3
20130329	01:09:22.920000	37.7442	15.0902	11.33	1.5	1.4	131	0.17	0.4	0.5
20130329	02:14:22	37.7425	15.0828	11.7	1.2	1.2	231	0.2	0.5	0.5
20130329	06:04:52.630000	37.721	15.0932	12.27	1.6	1.5	89	0.22	0.3	0.4
20130330	19:27:46.940000	37.8222	14.8957	18.54	1.8	1.8	119	0.26	0.7	0.6
20130401	13:11:04.990000	38.1715	14.9367	11.02	1.7	1.8	117	0.15	0.3	0.7
20130402	01:10:51.650000	37.7928	15.5827	17.47		2.9	149	0.32	0.2	0.2
20130402	06:23:48.010000	36.2657	13.1098	63.96		2.7	331	0.36	3.1	1.9
20130402	18:38:10.650000	37.8422	15.5707	27.26		2.1	136	0.28	0.7	0.8
20130404	05:26:29.240000	37.7933	15.5737	10.05		2	150	0.25	0.3	0.6
20130404	11:12:28.930000	37.0913	15.2472	18.78		2.5	190	0.3	0.3	0.4
20130404	17:43:08.580000	36.5233	14.7537	3.09		2.8	285	0.34	0.4	0.3
20130406	02:47:56.530000	37.7368	15.791	35.68		1.9	183	0.22	0.4	1.2
20130407	02:22:45.620000	37.2605	15.236	14.23		2.1	173	0.19	0.3	0.3
20130407	04:34:43.720000	37.6598	14.727	0.66	1.7	1.8	235	0.53	0.6	0.4
20130407	20:24:27.460000	37.034	15.323	4.6		2.1	239	0.09	0.5	0.4
20130409	07:25:09.450000	38.0705	15.9665	52.96	2.9	2.6	166	0.34	0.5	0.7
20130409	12:27:04.670000	37.1997	14.5658	8.61		1.6	141	0.37	0.3	0.6
20130409	12:55:23.910000	37.3663	15.1803	17.73		1.9	137	0.21	0.4	0.4
20130410	20:06:44.250000	37.7842	15.1385	5.25	1.4	1.6	54	0.29	0.1	0.2
20130410	21:05:37.650000	37.7817	15.1527	8.13		1.9	60	0.24	0.2	0.1
20130411	02:23:13.250000	37.789	15.1418	5.45	1.5	1.4	50	0.26	0.2	0.2
20130411	19:47:09.200000	37.4987	15.1327	19.45		2.4	120	0.26	0.3	0.5
20130412	10:15:35.590000	37.143	15.1778	2.73		1.8	170	0.05	0.5	0.4
20130412	13:33:30.410000	37.972	14.5398	12.12		1.8	90	0.29	0.2	0.5
20130412	17:49:59.640000	38.1547	14.9187	9.98	2.9	3	70	0.25	0.3	0.3
20130412	17:55:40.280000	37.3158	15.8275	15.81		2.1	294	0.29	1.2	1.5
20130413	00:49:18.340000	38.1567	14.9115	11.06	2.7	2.8	70	0.31	0.2	0.6
20130413	11:15:36.370000	36.8717	14.4712	22.16		1.9	196	0.2	0.4	0.8
20130417	05:18:21.300000	37.943	15.3985	15.59	1.3	1.5	133	0.43	0.7	1.2
20130417	05:58:33.780000	37.6057	15.4927	23.44		1.9	157	0.24	0.6	0.4
20130417	07:05:25.800000	37.3447	14.9842	3.22		2	105	0.17	0.5	0.5
20130417	08:15:51.780000	37.6603	15.4647	33.43		2	149	0.37	0.6	0.7
20130417	09:33:11.490000	37.207	15.135	2.38		1.7	136	0.25	0.3	0.5
20130417	15:14:10.810000	37.1463	15.2092	10.12		1.5	183	0.27	0.8	0.7
20130417	22:45:17.720000	37.6768	14.9407	12.22	1.3	1.2	125	0.27	0.4	0.3
20130417	22:50:05.420000	37.7043	14.9707	10.56	1.3	1.2	68	0.21	0.4	0.4
20130417	23:23:22.580000	37.676	14.9618	12.35		2.3	27	0.31	0.2	0.2
20130417	23:37:10.200000	37.6737	14.9487	12.83		1.8	30	0.29	0.2	0.2
20130418	20:41:22.640000	37.6777	14.971	12.29		1.8	39	0.24	0.2	0.2
20130418	20:43:42.200000	37.675	14.956	12.2		1.9	47	0.26	0.2	0.2
20130424	01:08:35.470000	37.03	15.3208	22.91	1.9	2.3	180	0.34	0.7	0.5
20130424	20:46:01.420000	37.864	15.5748	29.98	2	2.1	178	0.34	0.5	0.8
20130426	23:05:19.060000	37.9162	14.905	30.42	1.6	1.6	93	0.21	0.6	0.9
20130502	01:59:08.280000	37.954	15.1493	15.6	1.3	1.3	78	0.19	0.4	0.4
20130502	08:26:26.390000	38.1548	14.9132	9.98	2	2	71	0.27	0.3	0.3
20130503	04:46:35.680000	37.7373	15.2127	12.97	1.9	1.8	122	0.24	0.2	0.2
20130503	16:34:28.090000	37.9418	14.6778	0.02	2.3	1.9	123	0.21	0.5	0.4
20130503	21:59:42.830000	38.0348	15.5482	2.96	1.7	1.6	96	0.25	0.2	0.3
20130504	00:37:21.250000	37.6753	15.0628	5.92	1.2	1.4	101	0.35	0.3	0.3
20130504	10:39:38.920000	37.9345	14.6662	1.32	2.7	2.5	130	0.3	0.3	0.3
20130505	16:02:19.420000	37.9393	14.6623	0.98	1.8	1.6	131	0.3	0.3	0.4
20130508	10:56:08.790000	38.1875	15.0965	2.98	2.3	2.6	99	0.33	0.2	0.4
20130508	11:28:09.290000	38.1863	15.09	3.24	2.5	2.7	98	0.29	0.2	0.2
20130509	21:04:31.170000	37.9415	14.618	11.66	1.6	1.5	219	0.26	0.5	0.5
20130514	15:43:24.390000	37.1515	15.9273	45.03	2.7	2.7	240	0.31	1.1	1.7
20130516	15:40:48.970000	37.832	16.2887	28.79	2.9	2.9	208	0.4	0.3	0.4
20130517	05:23:08.150000	37.3748	15.7467	31.71	2.6	2.2	228	0.36	0.5	0.4
20130518	20:12:07.910000	37.1102	15.0427	4.21	2	2	124	0.15	0.3	0.1
20130521	01:17:36.760000	37.7105	15.1008	5.74	1.3	1.4	125	0.11	0.2	0.2
20130521	01:24:30.040000	37.7123	15.0962	6.11	1.7	1.8	80	0.14	0.2	0.3
20130523	13:04:48.330000	37.695	15.0868	4.67	3.4	3.3	53	0.18	0.1	0.1
20130523	13:25:33.880000	37.682	15.093	1.91	1.6	1.5	162	0.19	0.2	0.3
20130523	19:37:04.440000	37.6968	15.0913	4.43	2	2.4	99	0.19	0.2	0.2
20130523	21:51:20.080000	37.6947	15.0912	4.76	1.7	1.9	57	0.14	0.1	0.1
20130523	22:31:42.290000	37.6947	15.0875	4.02	1.7	2	99	0.19	0.2	0.2
20130524	02:40:44.030000	37.7282	15.0673	2.69	2.2	2.2	75	0.28	0.1	0.1
20130524	02:47:00.250000	37.7212	15.0737	4.01	3	3	61	0.2	0.1	0.2
20130524	12:21:20.240000	36.9368	15.7787	42.6	2.4	2.5	272	0.21	1.2	2.1
20130530	09:06:29.510000	37.701	15.0697	2.05	1.2	1.2	118	0.17	0.2	0.3
20130530	16:57:01.930000	38.0228	15.0753	9.08	2.9	2.8	83	0.17	0.2	0.2
