# Supplementary material for: New seismological data from the Calabrian arc reveal arc-orthogonal extension across the subduction zone
Source: Sci Rep. 2021 Jan 12;11:473. doi: 10.1038/s41598-020-79719-8 (PMC7804144; doi:10.1038/s41598-020-79719-8)
Supplement: Supplementary file 2 — Supplementary Information 2. [file 41598_2020_79719_MOESM2_ESM.xlsx]

## Sheet: Table_S2
Date	UTC Time	LAT	LON	Depth	Md	ML	Gap	Rms	ErrH	ErrZ
(yyyymmdd)	(hh:mm:ss.cc)	(°N)	(°E)	(km)			(°)	(sec)	(km)	(km)
19900106	08:20:40.65	38.078	15.5583	18.48	2.2		194	0.29	1	0.6
19900109	02:05:37.07	37.4555	16.1467	40.97	2.4		259	0.31	1.1	4.5
19900130	02:35:17.70	37.8615	16.106	10.87	2.2		270	0.29	0.9	7.2
19900130	02:37:15.89	37.7917	16.0783	4.16	2.1		282	0.29	0.5	0.5
19900130	02:51:28.21	37.878	16.0113	0.86	2.2		267	0.3	0.7	0.5
19900130	13:22:28.20	37.8708	16.0713	9.68	2.1		268	0.36	2.4	3.6
19900130	21:30:42.15	37.884	16.0462	11.75	2.5		214	0.32	0.8	1.1
19900201	05:43:01.31	37.8505	16.056	4.8	2.6		202	0.37	0.4	0.4
19900202	06:46:15.19	37.939	15.9748	5.15	2.6		249	0.27	0.5	0.3
19900202	19:39:59.00	37.7033	15.8505	28	2.1		207	0.36	1.2	2
19900221	19:11:18.41	37.2218	16.0768	38.46	2.7		259	0.37	1.8	9.4
19900305	12:37:04.85	37.1317	16.3947	26.51	2.4		285	0.31	2	1.6
19900305	16:03:31.91	37.925	15.983	34.43	2.4		239	0.37	0.9	0.3
19900306	20:51:22.54	37.7282	16.2113	25.89	2.4		324	0.21	1.7	3.4
19900314	22:41:51.62	37.88	15.6207	30.63	2		270	0.26	1.2	0.8
19900315	03:32:37.38	37.8548	15.5123	7.95	2.3		285	0.23	0.7	0.5
19900325	22:30:42.15	37.6935	16.232	32.76	2.3		320	0.2	1.3	0.5
19900410	09:27:13.46	36.6558	14.9907	7.37	2.8		269	0.37	0.7	0.4
19900416	22:34:41.25	38.4588	16.8395	44.34	2.4		245	0.41	2	2.5
19900418	19:23:07.35	38.2123	16.6493	27.54	2.7		226	0.41	0.9	0.8
19900503	18:41:14.09	37.536	15.7343	27.77	2.8		202	0.41	0.6	0.5
19900507	16:49:35.31	36.428	15.665	23.07	3.2		281	0.39	1.3	1.9
19900530	04:03:12.74	37.8115	15.2438	22.26	2.5		127	0.52	0.5	0.8
19900530	04:09:25.02	37.793	15.267	24.72	2.4		130	0.46	0.5	0.8
19900703	04:50:33.55	37.867	15.36	9.97	2.4		133	0.44	0.7	1.1
19900705	10:00:04.69	37.8445	15.291	2.77	2.6		127	0.5	0.3	0.2
19900717	04:31:59.73	37.6142	15.4058	22.6	3		162	0.6	0.5	1.4
19900807	10:59:17.71	37.8917	16.0077	6.82	2.4		276	0.31	0.7	0.3
19900904	12:59:54.48	37.8427	15.5117	3.31	2.1		155	0.43	0.4	0.5
19900917	19:52:21.18	37.3028	15.1738	19.88	2.3		174	0.37	14.8	99
19901005	23:05:14.38	37.7603	16.1367	8.68	2.8		214	0.57	0.6	1
19901006	19:10:44.08	38.0442	15.4635	40.81	2		270	0.35	1.1	0.8
19901018	16:43:02.87	37.2037	16.505	15.65	2.9		263	0.37	0.8	1.3
19901018	23:30:58.74	37.3363	16.1788	28.04	2.7		247	0.48	1.9	0.8
19901018	23:58:32.83	38.3137	17.2912	24.87	2.8		257	0.33	0.9	0.7
19901201	14:18:52.58	37.1503	16.3052	23.31	2.8		262	0.42	1	0.9
19901213	00:24:27.96	37.2415	15.2697	22.66	4.7		198	0.33	0.9	0.6
19901213	00:53:13.80	37.2592	15.264	19.52	2.7		210	0.39	0.9	0.8
19901213	06:36:40.52	37.2858	15.1523	32.92	2.4		174	0.37	9.4	15.5
19901216	13:50:28.69	37.2262	15.2903	18.23	3.8		203	0.46	0.7	0.5
19901216	22:59:34.60	37.23	15.221	21.72	2.9		194	0.36	0.5	0.5
19901217	12:48:48.74	37.2552	15.0412	32.76	2.6		157	0.33	3.3	4.1
19901218	13:17:57.95	37.3008	15.1215	14.32	2.6		166	0.29	0.6	0.9
19901224	13:46:49.46	37.1363	15.341	13.18	2.9		225	0.53	0.7	0.7
19901226	22:26:13.43	37.2307	15.1897	18.94	3		189	0.48	0.9	0.8
19901226	22:29:33.19	37.2452	15.1823	17.36	2.6		185	0.37	1	0.9
19901228	06:48:38.02	37.2707	15.1568	14.96	2.4		203	0.35	1.3	1
19901229	04:38:50.15	37.9198	15.853	58.4	2.4		165	0.31	0.7	0.8
19901230	20:04:25.72	37.8522	15.8795	71.47	2.6		184	0.34	0.7	0.8
19910103	19:21:20.78	37.276	15.1	3.15	2.7		235	0.36	1.4	1.6
19910206	07:05:02.47	38.2672	16.4112	30.64	2.1		211	0.32	1.3	1
19910210	05:19:57.90	37.6603	15.2143	7.54	3.2		142	0.44	0.5	0.9
19910210	12:59:00.91	37.8127	16.0978	37.61	3.1		217	0.37	0.5	0.9
19910218	23:25:32.19	36.2218	14.999	28	3		290	0.42	4.2	6
19910306	01:17:23.74	37.2783	15.2475	17.22	3.2		203	0.32	0.4	0.5
19910306	03:19:30.93	37.2922	15.7507	3.24	3		238	0.42	0.8	1
19910309	14:43:00.95	37.2455	15.2167	15.5	2.9		206	0.41	0.4	0.5
19910327	22:56:00.54	36.876	16.6127	79.45	2.4		287	0.36	3.6	7
19910403	01:47:28.08	37.499	16.3033	23.88	2.5		244	0.27	0.9	1
19910421	16:17:53.59	37.7797	16.4153	33.71	2.3		239	0.43	0.6	0.5
19910529	04:46:53.92	37.2603	16.0403	20.4	2.4		288	0.44	0.9	0.8
19910606	01:10:00.09	38.32	16.4035	68.44	3.4		202	0.4	0.6	0.6
19910606	05:27:20.23	37.498	15.8595	32.48	2.9		214	0.43	0.6	0.5
19910611	16:13:23.22	37.95	15.551	3.04	2.2		122	0.29	0.2	0.6
19910611	20:38:19.07	37.6472	16.3712	40.63	2.4		239	0.33	1.7	6.7
19910625	08:48:07.04	37.7077	15.8395	21.46	2		295	0.19	0.9	1.4
19910626	11:35:46.46	38.0478	16.1933	48.43	2.3		238	0.24	1.3	0.9
19910713	13:46:06.34	37.8477	15.509	6.87	2.3		150	0.4	0.4	0.6
19910716	00:41:35.92	38.0645	16.2112	10.31	2.4		231	0.32	1.3	1.6
19910718	08:56:01.19	37.5972	16.2007	31.26	2.5		230	0.35	0.6	0.5
19910723	17:34:43.97	37.2098	15.0722	12.93	2.3		144	0.37	0.8	0.6
19910724	08:23:15.28	37.6783	16.1105	27.98	2.6		218	0.38	0.6	0.7
19910729	16:46:57.50	37.8598	15.4232	20.8	2.2		177	0.31	0.9	0.6
19910804	01:39:39.39	37.7373	16.3143	10.01	3.1		232	0.45	0.5	0.5
19910820	02:26:54.18	37.368	15.9842	6	2.8		237	0.43	1	1.4
19910829	21:54:47.31	37.2957	15.6652	26.01	2.1		226	0.37	1.4	0.5
19910829	22:39:39.69	37.4908	15.2225	64.02	2.3		131	0.59	0.7	1.3
19910907	05:39:18.58	37.9847	15.5072	7.38	3.5		114	0.46	0.2	0.3
19910908	13:13:07.06	37.4273	15.7487	17.45	2.7		220	0.41	0.6	0.8
19910927	04:28:17.36	37.4923	15.1707	0.46	2.2		119	0.41	0.3	0.6
19910930	05:49:08.72	37.5942	16.439	27.43	2.9		243	0.38	0.7	0.8
19911011	00:14:41.59	37.6425	16.3373	34.04	3.2		237	0.41	0.6	0.4
19911020	13:35:03.19	37.8248	15.6078	25.57	2.4		153	0.33	0.5	0.6
19911109	04:17:13.62	37.8597	15.583	16.5	2.4		171	0.41	0.6	0.5
19911109	05:02:12.03	37.8492	15.5763	9.1	1.9		245	0.1	0.7	0.4
19911113	06:03:55.90	37.6527	15.1838	27.66	2.3		126	0.48	0.8	0.4
19911114	23:31:37.90	37.2787	15.6682	24.96	2.6		228	0.35	0.9	0.6
19911120	04:23:21.39	37.8488	16.1747	34.14	2.6		222	0.37	0.7	0.5
19911121	14:11:33.06	37.6827	15.454	23.77	2.1		212	0.33	1.4	0.8
19920120	17:22:59.15	37.5075	16.5687	40.55	2.7		251	0.42	1.9	14.1
19920203	20:36:24.91	36.3258	15.9253	37.17	3.6		289	0.55	1.3	7.6
19920207	01:33:13.44	36.6723	15.8483	28.01	2.8		287	0.39	1.1	1.2
19920210	08:07:20.74	36.9492	15.0532	18.06	2.6		277	0.4	0.8	0.6
19920214	17:03:23.70	37.6605	16.2803	31.63	2.8		234	0.27	0.6	0.5
19920217	10:22:04.21	37.8563	16.2225	15.06	2.5		321	0.42	1.2	2.6
19920213	19:53:29.50	37.6505	15.2328	11.72	2.7		124	0.41	0.3	0.6
19920219	04:32:27.76	37.6325	15.2715	41.4	2.4		143	0.44	0.6	1.6
19920220	21:40:41.63	37.6758	15.8785	27.87	2.4		210	0.28	0.8	0.8
19920224	16:13:06.74	37.6832	16.1772	79.94	2.6		228	0.51	0.9	1.3
19920228	18:33:49.95	37.5097	16.3987	26.3	3.4		245	0.33	0.5	0.6
19920228	18:53:40.65	37.5962	15.1947	1.79	2.8		203	0.47	1.4	0.8
19920324	09:30:45.51	37.2227	15.3495	24.85	2.3		210	0.32	1.3	0.6
19920401	05:55:13.36	38.1137	15.639	7.34	2.2		132	0.38	0.3	0.5
19920414	15:02:42.78	37.6892	16.149	22.8	2.5		226	0.38	0.5	0.9
19920422	18:14:05.98	38.0798	16.3943	32.4	2.2		334	0.2	2	0.5
19920427	00:07:08.33	37.5507	15.4978	23.85	2.7		176	0.42	0.4	0.4
19920516	22:11:10.31	38.0498	16.9452	22.83	2.8		249	0.35	0.7	0.6
19920612	05:55:08.76	37.266	15.1807	16.9	2.3		118	0.44	0.6	0.6
19920618	00:02:24.78	37.8048	15.3872	3.1	2.6		130	0.43	0.4	0.6
19920628	00:44:30.35	38.126	15.6093	8.19	1.8		137	0.34	0.3	0.4
19920703	22:03:42.20	37.7203	15.859	43.88	2.8		204	0.38	0.6	0.8
19920705	02:56:38.89	37.6158	16.3732	28.93	2.8		240	0.38	0.5	0.4
19920731	22:29:02.10	37.5272	15.994	18.51	2.6		229	0.47	0.9	0.8
19920802	19:41:37.68	37.479	16.3505	32.38	2.7		249	0.29	0.6	0.5
19920803	22:54:02.70	37.5577	15.7937	25.96	2.4		215	0.21	0.9	0.5
19920826	03:40:08.02	37.7433	16.1642	7.67	2.9		225	0.37	0.4	0.8
19920903	10:38:22.74	36.9922	15.1407	3.05	3.1		259	0.44	0.8	0.7
19920907	23:31:07.79	37.5567	15.1182	9.95	2.1		177	0.33	0.8	1.3
19920930	22:32:48.81	37.8378	15.8162	29.16	2.1		281	0.07	1.1	1.1
19921030	02:30:42.95	37.2685	15.8623	35.27	2.5		244	0.37	1.1	3.4
19921108	21:12:26.15	37.3785	16.2798	44.93	2.6		266	0.34	1.4	3.8
19921111	10:43:14.62	37.5583	16.496	37.41	3.3		252	0.37	1.1	9.6
19930122	18:47:55.64	37.217	16.1057	27.65	3		252	0.31	0.8	0.9
19930227	22:17:43.17	37.817	15.9757	7.67	2.1		291	0.39	5.5	6.3
19930310	10:11:36.70	37.8308	16.0082	17.87	2.2		219	0.43	1.3	1.8
19930320	01:18:41.81	38.1668	16.5033	22.4	3.1		230	0.39	0.9	1
19930411	20:25:59.85	36.9438	16.5313	28.03	2.8		275	0.33	1.8	2.5
19930417	01:36:36.73	37.4697	15.1705	25.63	2.5		119	0.44	0.3	0.4
19930425	01:49:28.40	37.3295	16.1163	27.83	2.6		245	0.28	0.7	0.8
19930427	17:35:14.57	37.1543	15.2608	17.53	2.7		215	0.27	1.1	0.4
19930513	03:03:46.63	37.7273	15.2903	15.39	2		318	0.31	1	1.3
19930513	06:00:35.49	37.5625	15.522	28.39	2.1		178	0.44	2	1.3
19930519	11:30:45.24	37.3985	16.3035	28.35	2.5		257	0.29	0.7	0.5
19930527	16:25:46.94	37.557	15.2827	22.05	2.4		167	0.39	0.4	0.7
19930608	17:56:36.29	38.0782	15.5787	6.78	2.6		71	0.4	0.3	0.4
19930609	04:50:21.90	36.6872	15.285	3.08	2.5		271	0.5	0.7	1.1
19930610	10:46:03.07	36.5077	17.1345	79.9		3.1	302	0.12	5.9	16.4
19930616	17:45:36.09	37.2832	15.2338	23.04	2.5		164	0.32	0.6	0.6
19930629	07:58:30.62	37.6753	16.0928	26.76	2.3		235	0.39	0.9	1.2
19930713	02:13:08.81	37.2483	15.225	14.4	2.5		191	0.48	0.9	0.4
19930717	20:52:29.59	37.4477	15.1272	29.06	2.5		108	0.35	0.5	0.6
19930803	20:21:55.79	36.9253	16.1855	28.06	2.6		283	0.44	1.2	1.2
19930825	10:33:06.21	37.0955	16.2258	26.06	2.9		263	0.34	0.9	0.9
19930826	12:03:33.29	37.6725	15.2057	5.15	2.8		133	0.48	0.3	0.8
19930826	12:09:32.67	37.6212	15.2852	9.43	2.5		191	0.31	0.4	0.5
19930828	13:37:35.18	37.009	16.3537	49.11	2.8		285	0.24	2.1	7.4
19930831	19:48:31.33	37.6795	15.6942	32.1	2.1		195	0.32	1.2	1.9
19930907	12:31:54.56	37.0855	16.23	11.45	3		263	0.36	0.6	0.9
19930917	00:47:02.84	38.1833	16.4788	20.17	2.3		256	0.24	1	23.7
19930920	23:56:00.69	37.502	16.1765	26.94	3.7		238	0.46	0.8	0.8
19931005	02:51:55.56	37.9412	15.6995	30.34	1.9		255	0.23	1	0.7
19931005	20:15:22.53	37.8967	15.3885	17.22	2.8		120	0.35	0.4	0.5
19931018	07:25:54.11	37.7518	16.0535	51.54	3		218	0.4	0.7	0.7
19931109	23:15:37.56	37.4862	16.1957	19.96	2.3		244	0.36	1.4	2
19931111	10:55:22.03	37.1712	15.7117	40.66	2.2		337	0.29	2.8	2.7
19931121	19:39:37.47	38.2618	16.7377	64.41	2.3		257	0.34	1.4	2.2
19931124	20:05:53.14	37.6103	16.1707	37.16	2.9		232	0.32	1	2.2
19931211	17:42:50.33	36.7243	15.028	12	2.9		280	0.3	0.8	1
19940121	18:58:25.97	37.8705	15.435	26.54	2.6		128	0.45	0.4	0.7
19940209	18:51:31.04	37.343	16.4342	64.58	2.8		254	0.33	1.6	3.1
19940210	04:57:22.14	37.6212	15.125	37.48	2.3		136	0.5	0.4	2.3
19940221	16:54:21.60	37.5637	16.1242	38.68	2.5		232	0.41	2.1	3.7
19940309	16:22:06.62	37.7688	15.9188	34.57	2.3		214	0.35	0.5	0.7
19940321	02:20:34.18	37.8102	16.192	43.67	2.7		223	0.37	0.9	1
19940404	15:07:18.36	37.8293	15.4805	11.13	2.3		218	0.23	0.5	8.5
19940413	12:37:33.50	37.7225	15.636	31.7	2.2		243	0.3	1.1	1.8
19940423	10:21:54.67	37.7558	16.1095	41.12	2.8		221	0.41	0.6	0.8
19940525	10:08:50.96	37.7512	16.4173	18.02	2.3		248	0.52	1	0.7
19940530	14:24:34.43	37.2945	15.2785	21.06	2.5		205	0.5	1.3	3.3
19940602	19:17:10.13	37.7215	16.0577	22.42	2.6		236	0.36	0.7	1.3
19940714	22:17:24.16	37.5045	15.9155	27.41	2.3		229	0.36	0.9	1.4
19940724	20:08:28.97	37.6802	15.2193	27.35	2.3		140	0.45	0.8	1.2
19940805	23:06:57.51	37.6112	16.1295	22.6	2.4		229	0.47	1	1.8
19940816	00:40:28.38	37.0533	16.4893	28.13	2.3		280	0.35	7.4	10.6
19940819	01:51:15.43	37.9375	15.8065	11.73	3		159	0.44	0.3	0.4
19940831	10:17:52.72	37.8883	16.5192	34.57	2.4		300	0.31	1	0.4
19940901	08:42:27.02	36.7567	15.4413	30.43	2.6		270	0.44	1	0.8
19940904	14:00:29.03	37.4292	15.5677	28.66	2.4		202	0.4	0.9	3
19940917	09:03:49.24	37.6787	15.5868	9.88	2.3		177	0.38	1	2
19940918	09:09:06.61	37.77	16.6215	31.03	2.4		254	0.4	3.1	1.2
19940923	17:44:53.10	37.3848	15.7772	16.84	2.7		225	0.46	0.8	1.1
19940926	06:45:06.38	37.789	15.5435	3.05	2.7		151	0.43	0.4	0.5
19940929	04:25:21.50	37.9047	15.5413	11.39	2.8		134	0.45	0.3	0.5
19941004	02:01:36.91	38.3665	16.7705	29.19	3.4		236	0.39	1.2	0.6
19941007	09:26:40.30	37.5383	15.3538	6.75	2		194	0.35	1.1	2.2
19941014	21:44:18.32	37.693	15.1897	4.8	2.5		115	0.44	0.3	0.5
19941108	21:55:51.45	37.3142	16.1353	30.36	2.1		259	0.29	2	0.8
19941113	20:13:09.62	37.7902	15.5222	1.94	2.6		156	0.44	0.4	0.3
19941117	21:54:41.08	37.7938	15.501	10.49	2.4		154	0.36	0.6	32.4
19941126	10:15:49.34	37.6185	16.0793	41.81	2.2		321	0.29	1.9	2.8
19941126	18:52:43.39	38.0767	16.2438	17.16	2.3		250	0.31	0.9	0.5
19941208	05:13:49.40	38.1023	16.2567	12.43	2.1		247	0.26	0.7	1.6
19941209	15:40:54.77	38.0928	16.2525	17.33	2.4		248	0.29	0.7	0.5
19941211	00:49:48.20	37.0517	15.847	21.74	2.5		258	0.39	1.2	1.1
19941211	18:22:55.21	37.8243	15.6073	5	2.9		153	0.46	0.2	0.2
19941215	22:31:09.60	38.1447	16.1943	13.52	2.2		223	0.25	0.8	1.1
19941219	10:26:37.53	37.7985	15.5528	8.56	2.5		203	0.36	1.3	2.3
19941226	15:04:12.62	38.315	16.5873	20.59	2.4		255	0.42	2.2	99
19941229	11:22:58.26	37.676	15.8207	8.02	2.2		204	0.42	0.9	1.4
19950204	07:30:12.21	38.0755	16.2642	8.77	2.5		252	0.45	1	0.6
19950211	08:00:55.76	37.3658	15.9873	48.58	2.4		246	0.45	3.3	3.4
19950212	03:02:09.66	38.1297	16.2305	3.63	2.4		236	0.39	0.7	0.5
19950223	06:32:08.35	37.6415	15.267	37.46	2.6		130	0.5	0.5	1.8
19950228	03:23:45.77	37.5602	16.3655	26.3	2.5		242	0.33	0.7	0.9
19950305	21:10:05.62	37.3683	16.6503	79.98	2.7		259	0.37	1.7	2.8
19950306	10:25:04.68	37.8838	15.5757	9.41	2		279	0.17	0.6	0.3
19950308	08:55:08.33	37.8477	15.5188	5.05	3.7		140	0.54	0.2	0.3
19950308	15:36:06.58	37.8197	15.5618	8.89	2.5		156	0.5	0.5	1
19950309	07:36:19.54	37.1138	15.428	21.71	3.1		235	0.47	0.6	0.5
19950319	12:36:35.06	37.3453	15.9382	23.89	2.6		243	0.3	0.7	0.5
19950329	09:14:40.68	37.8232	15.935	48.34	2.7		204	0.36	0.7	1.1
19950414	09:16:26.34	37.2692	16.0233	27.36	2.6		255	0.32	1.5	1.7
19950416	14:59:03.69	38.074	16.2013	8.36	2.8		212	0.25	0.4	0.3
19950514	07:24:07.17	37.5433	15.7918	35.94	2.2		213	0.39	0.8	3.1
19950610	21:50:19.24	36.791	15.4265	10.71	3.1		268	0.46	0.9	0.6
19950622	21:55:03.87	37.7053	15.7497	23.9	2.3		301	0.34	1	2.1
19950629	22:44:56.98	37.5355	15.46	24.24	2.4		173	0.44	1.1	0.5
19950719	17:37:51.69	37.9102	15.336	4.88	3		114	0.41	0.3	0.4
19950719	23:03:41.80	37.6947	15.1545	50.5	2.5		184	0.27	1.8	1.9
19950724	16:58:55.28	37.9035	15.3407	2.77	3.7		115	0.4	0.3	0.2
19950724	17:55:38.81	37.8785	15.3677	9.9	2.8		120	0.42	0.4	0.7
19950726	03:18:49.46	37.9113	15.3375	3.24	3.3		114	0.36	0.3	0.4
19950726	20:48:50.97	37.923	15.3403	6.51	2.9		113	0.39	0.3	0.4
19950810	00:06:36.81	37.7927	16.4623	27.08	2.8		236	0.35	1.2	0.9
19950811	08:53:12.29	37.9137	15.3432	6.58	2.3		114	0.38	0.3	0.4
19950824	07:49:22.51	37.4447	16.1623	29.52	2.7		249	0.35	0.7	0.8
19950918	10:41:27.47	37.93	15.3662	14.29	2.2		126	0.47	0.6	2.5
19951005	01:09:52.14	37.7597	15.2482	2.91	2.4		135	0.36	0.4	0.3
19951021	23:31:10.83	37.6562	15.3953	36.52	2.5		236	0.42	9.6	99
19951115	12:00:34.83	37.473	15.4505	17.79	2.5		224	0.32	0.7	1.4
19951124	03:27:30.31	37.7942	15.5977	2.33	2.4		163	0.36	0.4	0.3
19951128	21:46:07.82	37.0198	16.1955	34.18	2.9		269	0.34	0.9	1
19951207	14:41:45.31	37.2092	15.1005	15.5	2.3		154	0.33	1.6	0.8
19951210	23:56:02.11	37.2407	15.3098	21.73	2.5		203	0.3	0.7	0.3
19951214	02:17:00.43	37.5132	16.4007	56.62	2.3		248	0.24	1.8	3.1
19960123	10:24:35.95	37.4055	16.3757	30.95	2.6		274	0.33	1	1.3
19960128	01:17:45.07	37.3563	15.9655	23.63	3.6		238	0.4	0.6	0.6
19960128	01:21:20.90	37.3395	15.9692	31.08	2.4		240	0.33	0.9	0.6
19960207	02:14:05.71	37.094	15.9353	62.29	2.7		255	0.41	1	1.3
19960216	19:05:26.42	38.084	16.6032	43.94	2.3		275	0.24	1.3	1.8
19960223	00:49:47.85	37.5137	15.3097	22.07	2.8		148	0.46	0.5	0.8
19960223	02:49:19.76	37.55	15.2195	21.53	2.6		127	0.4	0.6	2.4
19960314	12:08:35.31	37.7017	15.499	26.38	2.4		156	0.27	0.4	0.4
19960314	22:40:29.31	38.0683	15.4618	19.18	2.8		84	0.49	0.3	0.4
19960414	09:45:02.35	37.6898	15.534	22.4	2.5		163	0.21	0.6	0.6
19960424	22:57:51.92	37.738	15.1925	13.3	2.1		132	0.4	0.3	0.9
19960507	08:59:29.20	37.332	16.3512	21.36	2.8		274	0.37	1.2	1.6
19960507	21:19:21.55	38.0558	17.1965	44.33	3.2		258	0.44	1.3	6.2
19960518	02:38:13.69	36.9283	15.4023	6.02	2.9		260	0.38	0.6	0.4
19960521	03:34:19.64	37.212	15.9208	24.45	3.2		245	0.47	0.6	0.5
19960606	00:30:31.25	37.4255	15.2308	37.04	2.5		136	0.46	0.6	0.9
19960621	23:25:54.97	36.8443	15.1983	19.33	2.8		286	0.34	0.8	0.4
19960715	02:05:55.23	37.9095	15.4923	22.09	2.6		141	0.42	0.5	0.6
19960725	15:01:23.35	37.8212	15.5533	10.56	2.7		147	0.41	0.4	0.8
19960731	02:05:34.19	37.8518	15.5822	15.33	3		146	0.49	0.3	0.4
19960731	02:08:06.85	37.8445	15.6327	17.64	2.4		153	0.42	0.4	0.4
19960803	07:34:14.88	37.8472	15.5592	9.19	2.7		217	0.37	0.7	1
19960808	17:58:38.50	37.928	15.4527	20.93	2.1		198	0.15	0.7	1.2
19960823	08:10:37.12	37.8362	16.1807	34.48	3.1		222	0.38	0.5	0.4
19960824	13:47:15.16	37.8007	16.2975	34.05	2.7		230	0.38	0.7	0.4
19960827	13:34:03.14	37.1613	16.0433	28.65	2.5		262	0.39	1.1	1
19960916	13:33:48.69	37.6465	16.1475	27.53	2.6		228	0.43	0.7	0.9
19960917	03:06:16.58	37.004	16.3923	37.25	3		270	0.34	0.7	6.5
19960930	05:46:17.55	37.2328	16.3887	28.1	3		258	0.34	0.9	0.8
19961029	15:12:20.34	38.0878	16.169	17	2.8		242	0.35	0.8	0.7
19961103	07:11:13.81	37.8157	15.584	7.44	2.4		159	0.39	0.5	0.4
19961115	04:51:16.16	38.0747	16.244	9.48	2.4		250	0.33	1.2	0.3
19961202	00:51:22.73	37.6227	15.4463	32.65	2.4		159	0.35	0.7	1.7
19961203	06:55:01.82	37.7085	15.2655	26.46	3.1		124	0.53	0.4	0.5
19961219	11:48:16.34	38.1238	15.6063	48.61	2.5		139	0.46	1.4	1.4
19961220	03:56:29.34	37.6343	15.9918	29.07	2.4		229	0.38	0.7	1.1
19970105	00:12:17.98	37.6828	16.1755	28.17	2.1		252	0.16	1.2	3.7
19970107	08:28:28.79	37.9617	15.947	66.58	2.6		182	0.37	0.8	0.6
19970107	19:30:26.62	37.6848	15.6572	6.08	2.6		180	0.37	0.9	1.7
19970109	04:12:52.04	37.4027	15.8753	28.29	2.3		233	0.29	1.2	6.6
19970114	22:21:13.60	37.9677	15.4858	8.34	2.2		189	0.25	0.3	0.3
19970114	22:21:27.48	37.9303	15.5033	12.84	2.4		281	0.28	0.9	1.9
19970115	22:50:17.29	37.8282	15.5923	9.05	2.8		151	0.45	0.4	0.4
19970205	20:52:45.86	37.7098	15.2138	12.62	2.4		137	0.45	0.6	0.9
19970211	04:35:00.65	37.6833	16.1722	14.4	2.2		312	0.28	0.8	0.9
19970212	00:51:49.09	37.6212	15.1598	17.88	2.2		114	0.28	0.5	1
19970303	22:46:54.88	37.8177	16.0315	26.4	2.3		288	0.1	0.9	0.7
19970309	07:31:30.58	37.8122	15.5007	17.8	2.5		151	0.44	0.6	1.3
19970313	21:11:55.77	38.1003	16.9477	23.82	2.5		276	0.38	1.1	1.2
19970325	00:46:15.97	37.138	15.7498	23.49	3.7		246	0.43	1.1	0.5
19970427	21:08:49.69	37.1988	15.6208	18.08	2.9		241	0.47	0.7	0.8
19970512	19:20:10.83	37.55	15.9268	26.22	2.7		226	0.37	0.9	1.6
19970705	20:18:07.24	37.479	16.6833	72.78	3.7		259	0.4	1.1	2.1
19970724	10:21:18.92	37.325	16.0495	17.41	3.3		242	0.42	0.6	0.6
19970726	10:12:24.48	37.8448	15.4493	4.17	2.7		132	0.49	0.4	0.5
19970726	18:35:07.22	37.7852	15.5075	13.57	2.4		163	0.33	0.5	1.1
19970803	08:20:46.35	37.6193	17.0892	49.05	3.4		264	0.37	0.9	4.9
19970815	03:30:21.38	37.677	15.2478	27.54	2.8		124	0.47	0.3	0.5
19970815	20:53:53.46	37.5993	15.3303	36.3	2.7		159	0.48	1.1	1.2
19970819	08:51:51.61	37.7023	16.0553	46	2.8		220	0.37	0.5	0.8
19970826	11:36:12.95	37.7902	15.8152	15.3	2.8		190	0.37	0.4	0.6
19970902	07:18:26.29	37.5872	15.246	48.26	2.4		164	0.23	0.5	2
19970906	13:41:51.64	37.9912	15.5398	28.86	2.4		178	0.53	0.9	0.5
19970922	19:31:36.52	38.089	15.5368	7.16	2.7		86	0.31	0.3	0.3
19970923	00:59:49.07	37.3552	15.1643	12.11	2.4		149	0.19	1.3	2.1
19970929	23:44:32.79	37.2268	15.741	16.71	3.4		256	0.36	0.9	1
19971004	17:57:18.72	38.107	16.7318	54.17	3		239	0.41	0.9	1.4
19971006	02:56:51.20	37.691	15.3672	28.35	2.3		165	0.24	1.3	1
19971014	12:40:25.92	38.1572	15.6175	11.02	1.8		133	0.32	0.4	1.1
19971019	13:40:41.31	37.4587	15.9927	28.16	2.7		240	0.31	1	3.9
19971023	02:32:21.54	37.9172	15.3817	19.03	2.5		117	0.38	0.4	0.5
19971023	02:39:09.58	37.9612	15.376	27.89	2.3		172	0.36	1	1.3
19971024	23:09:35.18	37.5342	15.2193	27.16	2.8		128	0.44	0.6	0.6
19971028	05:24:51.37	37.5623	15.1568	1.3	3		116	0.39	0.4	0.3
19971029	12:02:46.66	37.5358	15.1232	2.85	2.6		143	0.49	0.7	0.7
19971104	01:16:52.58	37.3313	16.0847	29.07	2.4		260	0.13	1.3	0.8
19971111	07:27:57.70	37.5312	15.1102	23.45	3		107	0.41	0.5	1.3
19971111	15:35:52.99	37.1473	15.0825	19.11	2.9		213	0.51	1.1	0.7
19971117	09:41:43.46	37.8312	15.5288	8.32	2.8		143	0.36	0.4	0.4
19971126	18:07:13.19	37.6257	16.2802	30.71	2.4		264	0.3	1	0.7
19980128	00:45:47.50	37.5372	16.2738	20.08	2.9		240	0.31	0.6	1
19980216	11:05:04.21	38.1695	15.5583	13.09	2.2		117	0.31	0.6	0.5
19980222	01:05:45.44	37.3808	15.273	49.69	2.4		155	0.26	1.2	1.1
19980318	04:00:44.25	37.317	15.3918	32.65	2.8		199	0.37	1.7	0.6
19980320	07:39:44.83	37.8555	15.3543	22.51	2.6		121	0.35	0.5	0.5
19980326	23:00:47.45	37.5945	15.828	40.22	2.8		212	0.28	0.6	1.3
19980327	20:38:32.26	37.1078	16.074	18.71	3.1		258	0.4	0.7	0.7
19980329	15:53:37.95	37.6147	15.8995	32.91	2.4		219	0.3	0.9	2.1
19980429	05:14:48.42	38.0397	16.213	10.99	2.8		253	0.33	1.2	2
19980518	23:54:28.50	38.309	17.1087	35.14	2.7		273	0.39	1.6	33.3
19980524	19:46:18.53	37.0878	15.1712	6.05	2.5		225	0.41	1.2	0.8
19980610	17:35:53.94	37.6215	15.2238	45.35	2.7		124	0.46	0.8	1.5
19980610	21:50:39.99	37.7022	15.2003	22.61	2.3		116	0.31	0.5	2.8
19980615	01:08:14.95	38.0913	15.614	8.23	2.7		87	0.39	0.3	0.3
19980630	12:14:46.67	36.6982	15.3393	3.07	2.7		293	0.3	1.7	3.6
19980708	22:04:00.14	37.453	16.555	38.26	3.2		256	0.26	0.7	6
19980725	03:11:36.09	37.6665	16.0318	28.5	2.7		238	0.21	1.3	3.2
19980814	13:17:46.37	37.8207	15.4867	14.54	2.5		140	0.44	0.5	1.9
19980814	22:28:20.10	37.7902	15.7378	18.59	2.3		176	0.26	0.6	0.6
19980828	10:41:58.27	37.6127	16.1743	27.92	3.5		232	0.32	0.6	0.7
19980829	05:25:18.93	37.552	15.1883	22.28	2.5		121	0.43	0.6	1.3
19980926	01:09:49.36	37.2302	16.0372	25.85	2.5		258	0.38	1.9	2.5
19980926	01:44:41.17	37.2527	15.9935	22.54	2.5		246	0.3	0.9	0.7
19981001	14:52:16.69	37.7695	16.1528	23.3	2.5		253	0.27	0.8	1.1
19981025	02:02:26.68	37.3092	16.1153	30.48	2.4		246	0.19	1.6	1.1
19981029	11:27:51.12	37.8387	16.0495	47.73	2.2		228	0.38	0.8	1.1
19981030	01:47:03.13	37.2395	16.037	23.06	2.9		249	0.2	0.8	0.5
19981106	09:05:09.17	37.0353	15.5645	11.8	2.3		310	0.39	1.1	1.8
19981113	19:35:04.05	37.7958	15.6343	29.26	2.3		290	0.21	1.3	1.2
19981124	18:36:43.33	37.8703	15.4338	8.11	2.7		128	0.28	0.4	0.9
19990102	22:19:05.73	37.8525	15.6483	39.12	2.3		154	0.34	0.5	0.9
19990120	09:51:03.31	37.3607	15.7898	17.41	2.3		230	0.29	1.1	1.9
19990124	22:24:40.27	37.632	16.8312	44.35	3.3		256	0.42	0.9	4.1
19990130	17:05:01.81	37.6982	16.4075	31.31	2.5		241	0.24	0.6	0.5
19990210	03:57:03.12	37.759	15.6498	34.02	2.7		169	0.27	0.6	0.6
19990216	10:29:04.64	37.603	15.1165	29.98	2.1		137	0.37	0.8	1.4
19990301	00:16:06.41	37.777	15.2525	3.06	2.4		117	0.43	0.4	1
19990301	23:03:47.03	37.772	15.2117	24.17	2.6		113	0.35	0.3	0.8
19990313	09:19:19.36	37.7778	15.2297	10.61	2.6		115	0.4	0.5	1
19990314	07:31:53.17	37.8585	15.5347	2.56	2.9		140	0.34	0.4	0.2
19990321	12:20:06.97	37.8217	15.5333	8.07	2.9		145	0.43	0.5	0.5
19990323	07:49:18.91	37.7085	15.6235	24.55	2.7		172	0.25	0.4	0.6
19990328	13:54:04.60	37.4152	15.857	24.83	2		231	0.31	1.4	0.6
19990405	10:11:33.69	37.1718	16.1325	29.51	2.5		267	0.32	1.2	1
19990421	00:32:20.67	37.7177	15.4297	29.7	2.4		145	0.28	0.5	1.7
19990502	14:41:28.57	38.0415	15.6163	9.37	2.4		106	0.24	0.3	0.3
19990502	15:59:19.51	38.0443	15.627	9.13	2.4		77	0.3	0.4	0.3
19990530	09:27:07.47	38.0188	16.4138	14.77	2.8		231	0.24	0.7	1.1
19990531	06:06:44.16	37.9928	16.4323	12.04	2.8		233	0.33	0.8	1.6
19990613	17:46:08.01	37.7967	15.9125	47.08	3.2		203	0.47	0.5	0.7
19990626	14:58:51.51	37.2088	15.9082	22.04	2.9		247	0.41	0.8	0.6
19990713	13:38:29.64	37.454	15.9915	34.24	2.4		240	0.33	10.4	18.9
19991014	13:23:50.65	37.1848	15.9227	21.58	3.1		248	0.35	0.8	0.6
19991020	22:19:08.22	36.9872	16.1477	37.31	3.1		270	0.33	1.3	7.8
19991101	19:42:21.22	37.7317	16.5005	11.8	2.2		245	0.37	1	1.1
19991101	21:19:09.80	37.7212	16.0073	40.16	2.4		216	0.37	1.4	2.4
19991108	19:31:35.85	38.3347	16.7082	64.58	2.7		233	0.32	1.3	1.2
19991115	18:02:58.59	37.5893	15.524	26.78	2.4		175	0.25	1.4	0.4
19991121	05:07:59.86	37.8372	15.33	12.37	2.2		177	0.21	0.7	1.5
19991127	08:09:47.93	37.6678	15.7398	24.59	2.3		195	0.26	2.1	3.2
19991214	08:12:23.33	37.3125	16.4645	35.23	2.7		260	0.35	1.3	21
19991224	21:47:26.94	37.745	16.0313	27.7	2.3		216	0.21	1	0.9
20000101	07:26:09.22	37.568	15.8905	28.36	2.3		222	0.22	5.6	17.8
20000118	00:28:03.86	37.6602	15.8612	33.29	2.3		210	0.34	0.9	1.8
20000201	00:24:00.04	37.5747	15.5615	33.88	2.5		182	0.41	6.4	2.4
20000201	01:46:52.12	37.5293	15.6133	22.54	2.8		196	0.49	0.5	0.4
20000207	19:47:53.94	37.6147	16.317	48.82	2.5		268	0.39	2	4.5
20000208	11:19:20.09	37.8272	15.8277	29.48	2.8		184	0.37	0.5	0.4
20000208	22:18:53.11	37.8192	15.5577	21.72	2.3		319	0.25	0.9	1
20000208	22:19:39.69	37.8132	15.6032	22.84	3		155	0.48	0.4	0.4
20000211	14:36:22.18	37.7577	16.1165	43.97	2.3		242	0.3	0.7	1.2
20000212	03:57:21.53	36.9995	15.4993	5.27	2.8		244	0.48	0.6	0.6
20000212	07:12:14.60	37.349	16.3047	27.45	2.5		271	0.4	1.4	1
20000214	17:06:33.41	37.7118	15.866	35.44	2.3		305	0.35	7	99
20000229	22:30:02.08	38.1273	16.3012	32.41	2.4		247	0.43	1.7	1.2
20000314	17:52:31.64	37.6525	15.9987	41.19	2.5		229	0.31	0.7	1.6
20000322	00:17:18.74	37.651	16.6695	30.62	3.1		249	0.32	1.5	0.9
20000322	18:05:27.13	38.0713	16.2825	6.28	2.3		254	0.43	0.6	0.4
20000324	03:33:03.75	37.7105	16.6212	36.5	3		246	0.4	0.7	9.9
20000524	00:10:23.09	37.3793	16.1347	37.83	2.8		247	0.24	2.6	10.7
20000525	00:17:43.98	37.8565	15.507	8.33	2.9		137	0.35	0.4	0.5
20000726	00:22:24.92	37.7723	15.8325	27.57	2.6		193	0.4	0.9	0.5
20000803	22:43:59.98	37.6923	15.3322	11.85	2.6		135	0.41	0.4	0.7
20000815	03:21:51.63	37.3698	16.0833	25.25	2.8		242	0.25	1.4	1.6
20000816	01:47:48.03	37.7217	15.2457	53.2	2.2		148	0.3	0.6	1.5
20000818	11:22:14.50	37.0262	16.0312	28.06	3.4		263	0.35	0.9	1
20000823	22:06:50.46	37.6158	16.2535	25.03	3.1		235	0.41	0.5	0.5
20000827	11:29:33.33	37.4422	16.3935	35.96	2.7		275	0.38	1.3	16.3
20000828	12:32:25.06	37.6527	16.2432	31.73	2.7		234	0.37	0.7	0.8
20000906	02:32:24.53	38.0442	15.6518	13.14	2.4		119	0.36	0.5	0.6
20000930	15:32:18.00	37.6228	16.0033	27.07	2.6		221	0.27	0.5	0.6
20001006	06:17:09.68	37.7917	15.416	37.1	2.6		283	0.48	2	11.7
20001118	01:18:33.72	37.548	16.226	30.05	2.3		243	0.24	0.8	1.8
20001121	21:02:32.36	38.0388	16.3402	39.39	2.3		274	0.3	1	0.8
20001225	16:54:15.51	37.8753	15.4605	19.38	2.1		130	0.22	0.3	0.4
20010104	20:22:43.66	38.0545	16.1957	12.7	2.4		254	0.26	0.7	0.7
20010123	16:55:31.85	37.0622	15.2643	23.33	3.3		237	0.43	0.5	0.4
20010125	15:34:02.23	37.1192	15.412	18.19	2.5		250	0.43	0.7	0.7
20010128	14:40:10.06	37.514	15.244	18.54	2.3		156	0.3	1	1.8
20010207	03:57:52.43	38.115	15.6348	12.69	1.8		118	0.28	0.3	0.6
20010212	05:07:23.45	37.693	15.6183	36.32	2.2		216	0.32	1.8	5.4
20010228	12:18:03.85	37.9098	15.4463	22.04	2		183	0.24	0.4	0.7
20010228	14:49:56.60	37.895	15.4493	20.65	2.4		126	0.21	0.3	0.4
20010228	16:34:45.68	37.8985	15.4277	22.29	1.9		214	0.28	0.5	0.8
20010228	18:25:45.31	37.8987	15.4508	24.65	2.5		126	0.41	0.7	1.1
20010313	10:13:00.83	37.8832	15.4553	16	2.4		128	0.38	0.5	2.1
20010315	06:35:23.51	37.8562	15.6227	30.82	2.7		150	0.34	0.4	0.3
20010328	19:00:45.12	38.0043	15.3938	11.48	2.3		172	0.37	0.6	0.9
20010418	00:04:04.64	37.8998	15.9108	45.29	2.1		306	0.18	0.8	0.8
20010429	20:36:28.22	37.4152	16.6288	36.47	2.3		343	0.29	2.7	99
20010503	16:10:55.60	37.6553	16.294	23.09	2.5		270	0.24	0.9	1.3
20010509	00:22:09.03	37.5345	15.1302	14.22	2.9		111	0.38	0.2	0.4
20010515	09:13:30.83	37.9372	15.8917	20.35	2.1		250	0.35	0.9	0.7
20010516	15:29:46.32	37.0702	15.3643	16.14	2.7		247	0.34	0.8	0.7
20010520	16:58:04.29	37.9548	15.8587	38.74	2.2		230	0.28	0.7	0.6
20010526	06:02:21.50	37.4357	16.0077	30.57	3.7		238	0.34	0.6	0.4
20010614	01:59:39.98	37.5872	17.0138	44.32	2.7		265	0.48	1.6	7.3
20010621	19:56:18.69	38.172	16.5653	2.61	2.9		233	0.53	0.8	0.5
20010712	22:45:58.59	37.6432	15.1243	6.05	2.7		109	0.48	0.7	1.2
20010716	15:08:25.21	37.4748	15.1162	20.59	2.8		250	0.44	4.1	99
20010804	03:26:28.88	38.0745	15.5338	9.6	2.1		140	0.21	0.2	0.2
20010828	14:08:22.58	37.9223	15.6763	30.22	2.3		145	0.34	0.5	0.4
20010830	13:51:40.13	36.3777	15.1452	22.86	3.3		284	0.54	3.8	5.2
20010830	22:09:25.01	37.4172	15.1947	20.99	2.3		125	0.25	0.3	0.5
20010901	15:46:05.03	37.9295	15.651	29.2	2.2		153	0.21	0.4	0.4
20010906	06:03:09.86	37.598	16.487	32.17	2.7		249	0.4	1.1	1.5
20010914	18:53:36.36	37.5603	16.0458	47.78	3.4		227	0.35	0.7	1.3
20010920	11:24:58.22	37.7847	16.1913	38.15	2.5		236	0.37	0.9	1
20010930	07:42:39.21	37.3797	16.261	30.35	2.4		256	0.29	1.2	1.2
20010930	14:26:20.42	37.4482	15.9992	32.29	2.5		241	0.38	1.5	0.8
20011005	13:29:34.25	37.2017	15.7497	20.8	3		242	0.35	0.7	0.7
20011015	20:44:36.60	37.5122	15.1762	29.48	2.6		120	0.31	0.6	1.4
20011022	20:26:29.72	37.0877	15.8827	36.43	2.5		260	0.18	1.5	6.3
20011026	05:38:31.77	37.5945	15.1585	21.26	2.7		142	0.3	0.4	1.2
20011028	09:03:59.55	37.6047	15.1263	5.27	3.7		110	0.29	0.3	0.7
20011028	11:00:44.70	37.6192	15.1573	30.34	2.3		149	0.28	0.4	0.7
20011031	02:19:08.62	37.9217	15.6825	31.12	2.5		146	0.29	0.4	0.4
20011031	22:06:13.05	37.5943	15.1547	0.27	2.5		114	0.36	0.4	0.3
20011114	20:07:38.91	37.6833	15.8325	28.49	2.4		204	0.32	0.6	2.5
20011201	23:17:30.74	37.2758	16.5962	36	3.1		264	0.4	1	12.8
20011202	04:08:54.61	37.3308	16.5057	24.37	3.4		260	0.36	0.7	0.6
20011207	04:05:30.77	37.1873	16.7365	40.02	3		271	0.29	1.1	13.2
20011209	23:16:30.39	36.339	14.8645	27.98	2.8		285	0.35	5	7.7
20011212	16:02:15.39	37.9502	16.3725	33.47	2.6		271	0.39	1	0.9
20011226	08:43:50.71	37.7527	16.0177	47.83	3.2		215	0.36	0.6	0.7
20020121	17:30:50.42	38.0842	15.589	10.21	2.3		175	0.34	0.6	5.1
20020121	19:40:30.70	38.0972	15.5998	10.26	2.2		161	0.33	0.5	5.2
20020124	14:19:10.63	37.602	16.4905	27.61	2.6		245	0.34	1	0.8
20020206	09:44:37.43	37.9343	15.656	32.29	2.6		153	0.25	0.5	0.4
20020209	23:21:03.40	37.8373	15.5142	2.39	2.6		156	0.4	0.6	0.3
20020214	14:42:22.86	37.2798	15.1038	3.06	2.3		130	0.32	0.6	1.5
20020221	02:12:51.75	37.4135	15.245	23.5	3.3		141	0.29	0.5	0.5
20020326	00:13:45.15	37.7955	16.3063	1.68	2.6		235	0.46	0.9	0.4
20020326	01:36:17.14	37.5875	16.5403	35.22	2.5		302	0.49	1.2	99
20020421	14:40:54.01	37.3687	15.217	19.35	2.5		133	0.33	1	0.9
20020511	17:59:08.94	37.2952	15.8967	32.75	2.3		244	0.3	2.3	3.8
20020514	04:07:37.71	37.348	15.2625	20.08	2.8		156	0.32	0.8	0.5
20020514	07:24:11.64	37.5077	15.1235	37.62	2.4		269	0.46	2.5	12.4
20020514	13:14:44.40	37.2907	15.308	23.72	2.6		194	0.38	0.5	0.4
20020518	21:32:29.68	37.44	15.1607	10.08	2.2		189	0.24	1.2	2.9
20020524	02:50:47.51	37.4265	15.1597	4.75	2.5		127	0.31	0.4	1.1
20020617	13:05:32.28	38.0572	16.2248	40.62	2.5		326	0.21	1.2	0.8
20020618	01:39:24.07	37.9152	15.6648	28.26	2.4		145	0.33	0.4	0.3
20020626	03:12:24.51	37.7842	15.6755	30.75	2.7		168	0.32	0.6	0.6
20020707	20:21:31.17	37.3272	15.75	17.78	2.5		236	0.36	2.2	2.9
20020707	23:37:41.17	37.5133	15.0917	26.15	2.7		104	0.47	0.5	0.9
20020709	23:15:36.84	37.553	15.157	13.34	2.8		116	0.29	0.5	0.7
20020713	00:19:01.09	37.122	15.4592	9.94	2.7		243	0.32	0.9	1
20020810	00:21:26.94	37.7843	15.4078	27	2.4		160	0.24	0.9	1.7
20020819	15:35:26.90	37.6943	17.0373	47.23	3.1		265	0.21	2.8	9.3
20020901	23:45:29.48	37.6102	16.1033	28.71	2.8		244	0.34	1.4	4.2
20020911	02:30:09.79	37.6183	15.1768	16.03	2.4		209	0.1	0.9	1.1
20021027	02:42:14.04	37.7722	15.232	24.25	3.7		56	0.38	0.2	0.2
20021029	16:39:47.77	37.585	15.2138	12.45	4		73	0.39	0.2	0.2
20021030	20:29:21.22	38.215	16.9893	74.94	3.3		214	0.34	2.9	2.8
20021114	03:31:12.39	37.6302	15.1563	12.61	2.8		76	0.36	0.2	0.2
20021125	21:42:35.85	37.7002	16.0085	47.27	2.3		229	0.32	1.3	1.7
20021128	00:00:28.24	37.1727	15.6112	28.72	3.4		231	0.44	0.6	0.4
20021201	01:05:50.55	37.9673	16.1097	11.68	2.4		212	0.26	0.8	0.9
20021201	02:17:43.50	37.8692	16.1342	4.66	2.4		221	0.21	0.7	0.6
20021202	12:28:15.65	37.6637	15.2737	20.26	3.3		79	0.37	0.2	0.2
20021203	21:08:00.10	37.3565	15.2147	36.86	2.8		81	0.49	0.7	0.5
20021204	05:17:26.12	37.471	15.2008	26.88	2.8		73	0.46	0.4	0.3
20021204	08:34:37.77	37.4022	16.3683	17.95	2.5		274	0.31	1.4	2.8
20021224	22:13:25.10	37.9637	15.6048	21.86	2		178	0.26	0.7	0.7
20030103	11:44:04.03	37.6173	16.14	19.78	2.5		248	0.36	0.9	1.3
20030104	17:25:40.16	37.7323	16.15	54.61	3.2		224	0.45	0.9	0.8
20030105	15:53:27.11	37.7893	15.3732	10.3	2.7		115	0.46	0.2	0.6
20030105	16:46:12.22	37.8458	15.3482	9.01	2.5		115	0.3	0.5	0.6
20030212	08:57:18.20	37.8497	15.3657	14.2	2.8		109	0.31	0.2	0.4
20030309	07:56:00.65	37.6573	15.1752	12.98	2.8		115	0.45	0.4	0.8
20030314	03:42:33.32	37.5355	15.1923	37.36	2.7		151	0.48	1.1	4.6
20030319	07:34:39.49	36.5175	15.2342	30.16	2.6		305	0.32	1.7	1.8
20030411	04:59:32.40	37.2817	15.6303	16.41	2.6		225	0.32	1.2	1.2
20030507	16:34:12.74	37.5698	16.0587	28.01	2.3		241	0.25	1.5	5.3
20030507	17:35:41.68	38.1465	15.6237	10.67	2.5		160	0.35	0.6	2.1
20030612	18:51:27.00	37.603	16.4148	30.61	3.2		245	0.31	1.1	0.8
20030708	03:19:38.74	37.9103	15.8312	2.67	2.8		169	0.42	0.3	0.3
20030709	22:19:17.18	37.9745	16.2535	14.18	2.6		265	0.16	1	1.4
20030715	04:03:51.30	37.5725	15.4745	25.87	2.7		170	0.41	1.3	1.2
20030716	10:05:13.75	38.1948	15.6368	8.33	2		126	0.22	0.3	0.5
20030718	23:11:26.08	37.5248	15.1442	36	2.6		266	0.46	4.5	22.6
20030721	06:42:35.80	37.4133	15.991	35.53	2.3		248	0.14	2.4	6.9
20030723	17:43:19.21	37.7777	15.5528	14.77	2.3		161	0.3	0.9	3
20030819	14:23:53.29	37.8385	15.3807	11.72	3.4		126	0.38	0.3	0.6
20030820	04:50:56.26	37.8323	15.3285	10.07	2.3		194	0.26	0.8	33.3
20030822	12:35:28.56	37.8692	15.3477	17.02	2.4		176	0.26	0.5	2.1
20030908	14:32:42.33	36.2122	15.5877	37.4	2.8		315	0.22	2.4	15.1
20030910	21:02:39.12	37.7285	15.8683	28.77	2.4		204	0.32	0.9	2.5
20030913	23:29:41.48	37.3382	15.9117	28.59	2.5		247	0.26	1.3	9.9
20031016	04:40:04.34	37.1622	16.8517	27.95	3.3		278	0.35	1.9	2
20031021	22:22:12.99	37.6333	15.1995	29.02	2.4		208	0.42	2.2	6.6
20031030	12:19:53.44	37.3288	16.156	28	3.3		247	0.3	1.1	0.9
20031210	06:38:05.46	37.613	16.3263	32.99	2.6		269	0.22	1.4	1.1
20031220	02:57:40.04	37.7208	15.2023	14.54	2.5		115	0.44	0.4	1.1
20040202	15:26:33.78	36.6387	16.0205	27.78	3.2		295	0.41	1.7	2
20040306	04:05:20.37	37.541	15.1413	5.42	2.9		254	0.27	1.2	3.3
20040313	14:17:26.89	37.6073	15.1727	25.42	2.7		117	0.52	0.5	0.6
20040401	22:35:18.32	37.533	16.5702	29	2.6		287	0.22	0.8	1.2
20040404	12:21:07.63	37.6718	15.6367	24.69	2.3		179	0.27	0.6	0.5
20040427	21:30:11.45	37.5575	15.4472	36.99	2.5		167	0.43	0.7	1.4
20040517	21:52:26.30	37.5493	15.2192	45.17	3		127	0.44	0.5	1.2
20040528	21:28:04.38	37.2477	15.9657	32.79	2.9		252	0.28	1	1.1
20040601	07:56:48.68	37.5747	16.7485	35.82	2.6		262	0.34	0.8	16.5
20040603	15:25:21.31	37.1197	15.2722	13.3	2.4		271	0.29	1.1	0.7
20040606	10:28:22.23	37.8745	15.6652	26.84	2.6		153	0.35	0.5	0.5
20040614	17:10:30.86	37.7082	15.2415	26.22	2.8		121	0.36	0.4	0.5
20040614	22:24:51.80	37.8388	15.6638	24.67	2.4		158	0.32	0.7	0.9
20040624	23:26:42.81	37.871	15.47	11.86	2		206	0.16	1.1	1.1
20040626	03:22:51.44	38.1623	15.596	6.25	2.4		92	0.44	0.3	0.4
20040630	02:38:05.81	37.8692	15.3847	10.27	1.9		205	0.16	0.7	5.4
20040704	08:46:25.47	38.0012	16.1533	7.6	2.3		318	0.28	0.8	0.4
20040705	14:45:01.67	37.5843	15.5292	21.57	2		203	0.41	0.9	4.9
20040707	19:16:57.09	37.988	16.1155	2.68	2.3		315	0.2	1	0.9
20040709	23:21:26.95	37.681	15.224	32.43	2.2		188	0.12	0.7	1.6
20040717	16:43:35.49	37.9212	16.4295	4.28	2.8		330	0.23	1.4	0.9
20040719	03:35:08.29	37.2738	16.2453	25.58	2.6		269	0.2	1.2	1
20040802	10:07:31.61	37.38	15.8655	28.81	2.4		234	0.34	4.1	23.8
20040816	03:13:29.44	37.795	16.2753	33.97	2.5		230	0.31	0.8	0.4
20040818	02:13:32.00	36.4917	15.7093	3.05	2.9		223	0.29	0.7	0.8
20040825	12:18:59.85	37.796	15.3802	13.61	2.1		262	0.24	0.7	2.1
20040825	12:45:51.06	37.844	15.3342	22.25	1.9		257	0.07	0.8	1.1
20040825	13:36:33.54	37.8038	15.396	5.81	2.8		131	0.36	0.2	0.3
20040918	11:50:22.64	37.8368	15.6568	23.51	2.6		158	0.35	0.4	0.6
20040922	04:32:55.52	37.9118	15.6235	46.66	2.9		141	0.37	0.4	0.7
20040923	13:27:12.96	37.4832	15.9898	26.5	2.8		229	0.36	1.3	2
20040925	08:33:51.39	37.7042	15.863	35.95	2.7		206	0.36	1	2.7
20041004	19:38:00.20	37.5172	15.7783	23.18	2.3		214	0.24	1	0.9
20041005	03:45:43.44	37.375	15.4705	41.05	2.3		217	0.24	1.8	0.9
20041011	07:31:41.58	37.884	15.4612	13.57	3.4		129	0.36	0.4	0.7
20041025	19:29:47.47	37.7897	15.6605	23.51	2.4		165	0.21	0.9	0.6
20041104	15:59:55.22	37.6042	15.9268	39.34	2.5		250	0.3	1.6	4
20041215	06:59:22.50	36.3113	15.5887	35.8	3.4		227	0.42	0.7	1
20050109	01:57:43.37	37.3923	15.675	8	2.4		220	0.39	2.4	3.3
20050121	13:43:01.08	37.6935	15.2183	3.06	2.8		119	0.42	0.4	0.9
20050126	12:59:49.54	37.2203	15.9075	13.03	2.6		251	0.28	0.9	1.3
20050307	15:19:01.71	37.8427	15.4013	5.83	2.7		128	0.25	0.2	0.3
20050308	21:08:13.42	37.1845	15.7067	9.82	2.7		240	0.33	1	1
20050310	18:14:23.89	37.5843	16.3545	27.95	2.3		274	0.23	1.3	1.6
20050317	18:57:15.89	37.3685	16.0045	28.2	3.2		251	0.33	0.6	0.6
20050317	20:25:46.82	37.3778	16.0032	28.29	2.7		250	0.22	1.3	1.2
20050317	22:00:06.86	37.3495	16.019	35.91	2.5		254	0.1	1.6	6.4
20050322	02:49:58.72	37.3787	16.0395	30.29	2.2		249	0.23	0.9	0.9
20050323	21:59:25.44	37.641	16.2917	30.24	2.5		265	0.32	1.1	0.8
20050324	19:50:23.43	37.013	16.1913	28.69	2.7		279	0.35	1.5	2.3
20050324	21:58:20.84	37.3823	17.0282	28	2.8		308	0.32	9.4	12.8
20050413	13:19:20.12	37.4902	16.3333	36.75	3.1		238	0.28	0.6	5
20050419	22:08:50.67	38.1263	15.6333	8		1.8	84	0.35	0.2	0.3
20050419	22:36:23.69	38.139	15.6293	11.2		3.2	57	0.38	0.3	0.5
20050420	01:18:29.95	38.1247	15.6343	12.51		1.9	84	0.26	0.2	0.6
20050420	06:40:29.90	38.1278	15.6258	10.23		1.5	89	0.22	0.2	6.3
20050423	03:36:26.91	37.9437	16.2957	8.57		1.9	253	0.5	3.5	4.5
20050426	09:10:23.94	37.9405	16.2442	18.85		1.9	319	0.22	1.6	0.7
20050503	11:37:08.31	37.2525	16.0977	36.13		2.3	266	0.16	1.9	14.5
20050503	18:41:12.54	37.9683	16.1022	10.33		1.7	296	0.23	1.5	2.4
20050503	19:34:49.90	38.008	16.1682	9.58		1.6	310	0.38	0.7	0.3
20050510	12:24:28.44	37.2998	16.0232	27.24		2.1	258	0.34	0.7	1.2
20050513	14:31:19.96	37.754	16.1645	32.58		2.1	242	0.29	0.9	0.6
20050518	04:32:58.57	37.7035	15.9087	35.06		2.3	213	0.19	0.9	2.1
20050523	21:30:40.04	37.6517	15.7092	24.94		2.8	181	0.26	0.4	0.6
20050527	13:25:03.58	37.481	16.2153	28.27		2.2	252	0.19	1	0.9
20050604	15:24:46.57	37.9255	15.4383	6.58		1.7	201	0.25	0.5	0.4
20050604	15:25:56.77	37.905	15.4353	10.1		2.2	124	0.3	0.3	1.3
20050614	10:01:41.86	37.2522	15.1448	20.6		2.4	227	0.3	0.9	0.7
20050615	16:03:35.63	37.5563	16.3862	32.16		2.5	272	0.29	1	0.7
20050617	16:36:55.10	38.1202	16.1957	12.28		1.9	317	0.14	1.5	1.9
20050617	17:11:23.32	38.1133	16.1898	9.95		2.4	235	0.3	0.9	0.5
20050619	07:22:41.97	37.6112	15.2077	21.89		2.5	122	0.49	0.6	1.3
20050619	07:29:04.75	37.59	15.3417	37.1		2.4	146	0.39	0.7	1.5
20050619	10:06:57.85	37.5907	15.429	40		2.2	230	0.18	1.5	1.4
20050619	10:17:55.35	38.1417	16.2042	9.6		2.1	313	0.14	0.8	0.4
20050625	21:47:27.86	37.1165	15.252	17.24		2.4	171	0.3	1	0.5
20050708	03:36:27.79	37.2337	15.8622	17.07		2.7	242	0.25	0.6	0.9
20050723	23:07:44.86	37.9062	15.4992	20.56		2.4	129	0.37	0.4	0.6
20050727	02:58:34.50	37.8095	15.968	41.61		2.5	213	0.17	1	2
20050728	08:47:23.74	37.4475	16.9125	25.86		2.9	235	0.26	0.9	0.8
20050730	04:23:29.24	37.9018	15.3853	11.67		1.7	216	0.2	0.5	0.7
20050805	12:46:43.01	37.1227	15.2915	17.96		2.4	278	0.11	1.3	1.2
20050805	16:59:51.63	38.035	15.6753	14.54		1.9	113	0.19	0.5	0.6
20050820	01:01:24.35	37.1877	15.1175	17.48		1.9	174	0.03	0.9	0.7
20050829	10:57:36.78	37.474	15.4145	26.78		1.7	174	0.12	0.8	1.5
20050829	18:16:52.25	37.1567	15.3438	1.33		2.7	225	0.32	0.9	0.4
20050910	00:48:59.05	38.0958	16.2702	12.1		1.7	249	0.28	0.6	2.2
20050917	17:16:38.27	37.8268	15.5558	23.67		1.8	147	0.39	1	0.6
20050925	22:47:33.80	37.9032	15.6698	33		1.4	152	0.26	0.5	0.7
20051002	01:12:32.78	37.7662	16.0445	34.62		2.2	231	0.12	1.2	2
20051002	13:46:49.89	37.8665	15.7472	48.11		2.6	165	0.23	0.4	0.6
20051012	00:09:42.67	38.1142	16.1855	7.49		2.3	312	0.22	1.8	2.1
20051013	23:10:44.15	37.5858	15.2483	16.99		2	131	0.27	0.5	1
20051014	12:57:35.93	38.152	16.24	8.51		2.5	230	0.37	0.9	0.5
20051014	19:20:11.77	38.1345	16.1912	9.75		1.8	317	0.05	0.8	0.4
20051014	20:38:47.88	37.5498	15.1208	13.84		2	141	0.15	0.4	0.8
20051016	16:09:59.47	36.538	15.3187	25.56		2.3	320	0.04	0.8	0.4
20051110	11:14:09.96	38.0905	15.6408	10.92		2	91	0.27	0.2	0.9
20051122	02:44:19.78	37.8435	15.4585	18.18		1.6	140	0.35	0.4	0.5
20051201	00:23:48.53	38.0183	16.6847	46.22		2.5	250	0.26	0.7	1.3
20051208	20:09:10.32	37.6683	15.373	16.12		2.3	143	0.32	0.5	1.7
20051220	03:18:31.65	37.6588	16.0577	27.96		2	237	0.18	1.4	1.9
20051220	16:14:45.71	38.0038	16.3608	15.81		1.8	341	0.18	3.6	1.3
20051224	15:08:03.76	37.4313	16.3135	32.07		2.9	234	0.25	0.5	0.5
20051227	00:37:36.14	37.081	15.5455	22.77		2.8	306	0.11	0.7	1.2
20051229	15:52:15.72	37.1172	15.169	9.43		2.1	175	0.37	0.7	1.7
20060101	01:57:30.01	37.5777	16.1208	31.98		2.1	250	0.21	0.9	0.8
20060105	05:34:39.87	37.9458	15.59	26.08		2.5	130	0.34	0.3	0.3
20060108	03:47:03.03	37.4593	15.6798	34.63		1.9	196	0.16	1.3	2
20060113	22:02:05.38	37.6287	15.4613	14.69		2	156	0.36	0.3	0.5
20060126	22:31:59.40	37.5393	16.1628	32.19		2.7	220	0.34	0.5	0.5
20060206	00:14:46.34	37.3757	16.0923	30.76		2.6	245	0.16	2.4	11.9
20060213	15:51:53.77	37.1658	15.0987	16.2		2.1	161	0.31	0.9	0.8
20060215	15:55:27.86	37.161	15.1353	3.04		2.1	146	0.28	0.6	99
20060219	00:23:06.80	37.731	15.5875	25.77		2.1	159	0.27	0.3	0.4
20060309	02:16:41.56	37.4782	15.2903	20.93		1.5	161	0.12	0.7	1.1
20060309	06:57:51.74	37.0383	15.1242	18.77		2.5	161	0.33	0.4	0.4
20060310	10:55:19.79	37.1603	15.14	11.04		2.1	148	0.26	0.6	0.9
20060315	10:55:11.24	37.1568	15.1562	7.25		2.1	158	0.31	0.7	1.8
20060318	07:45:16.34	37.4093	15.7017	30.52		2.1	203	0.43	0.9	0.7
20060318	14:38:20.72	37.1772	15.0708	14.24		2.6	112	0.2	0.3	0.4
20060331	04:50:14.90	37.9582	15.5233	11.55		2.7	123	0.33	0.2	0.4
20060331	04:56:06.61	37.9408	15.5203	11.76		2.2	126	0.22	0.3	0.5
20060403	14:58:01.03	37.131	15.1588	3.32		1.8	166	0.28	0.5	16.9
20060417	08:43:55.63	36.923	16.447	30.45		2.9	287	0.29	1	1.3
20060421	18:12:56.81	37.6155	16.2047	28.07		1.9	248	0.21	0.8	4
20060423	17:29:00.36	37.8655	15.5393	13.09		1.4	224	0.2	0.9	3.4
20060424	09:57:25.26	37.1368	15.2008	6		2	190	0.29	0.5	33.3
20060428	10:40:32.46	37.2035	15.141	3.44		2.1	183	0.4	6.1	8.1
20060429	02:13:00.25	37.8898	15.675	34.5		1.6	219	0.19	0.6	1.1
20060429	03:01:06.10	37.8938	15.6757	31.17		1.2	311	0.22	0.9	0.8
20060501	19:09:59.54	36.5838	15.8415	19.87		2.9	229	0.37	0.4	0.5
20060502	09:08:54.79	37.2502	15.083	3.05		2.3	237	0.21	1	1.1
20060502	16:04:47.88	37.9212	15.5435	41.75		2.1	137	0.12	0.5	0.9
20060503	21:37:51.14	37.0297	16.1227	28.72		3.2	231	0.26	1	2
20060507	22:15:46.81	36.9818	16.4393	26.3		2.9	234	0.26	1.4	1.8
20060509	10:49:24.35	37.2042	15.14	3.22		1.8	140	0.14	0.5	1.6
20060511	09:57:11.47	37.2208	15.1067	3.13		1.7	188	0.42	0.6	1.5
20060512	10:01:37.44	37.1483	15.1453	3.12		1.9	155	0.23	0.5	99
20060515	23:52:02.35	37.6283	15.7283	25.9		2	197	0.33	0.5	0.5
20060516	09:21:30.39	37.671	15.1688	18.53		2	159	0.31	0.5	0.9
20060519	10:02:41.64	37.1702	15.1783	22.17		2.4	168	0.17	0.8	0.7
20060523	14:59:40.79	37.171	15.1272	15.45		1.9	138	0.24	0.9	0.8
20060525	14:56:13.54	37.1602	15.1072	16.63		2.2	132	0.11	1.4	1
20060529	08:20:36.66	37.2048	15.1137	3.11		1.7	168	0.37	0.6	24.2
20060530	11:30:40.59	37.6208	16.5085	30.23		4.2	215	0.39	0.4	0.4
20060530	11:38:34.50	37.6172	16.456	32.92		3.5	213	0.39	0.5	0.4
20060530	13:02:51.44	37.6018	16.4533	31.78		2.4	240	0.29	0.8	0.6
20060530	22:16:53.99	37.6143	16.4357	32.83		2.7	238	0.3	0.6	0.5
20060531	09:55:35.76	37.2002	15.1085	3.24		1.7	170	0.32	0.7	11
20060531	13:56:57.71	37.616	16.4372	27.22		2.9	238	0.29	0.9	1.2
20060601	10:01:01.03	37.1508	15.1467	5.32		1.7	155	0.04	0.9	1.5
20060605	09:18:39.38	37.2208	15.1098	3.59		2	185	0.25	0.6	1.2
20060608	09:12:33.80	37.2073	15.1165	3.12		1.9	167	0.3	0.6	22.9
20060608	22:06:46.83	37.619	15.123	3.29		2.7	109	0.42	0.3	0.6
20060609	10:03:41.18	37.1505	15.1397	4.16		1.9	151	0.18	0.5	3.1
20060613	10:09:14.99	37.318	16.0492	29.84		2.2	244	0.18	1	1
20060613	14:57:12.26	37.1462	15.148	3.06		1.8	157	0.06	0.4	99
20060615	08:31:02.95	37.2165	15.1205	3.09		1.8	169	0.32	0.6	1
20060615	09:14:08.23	37.6473	15.1313	9.19		2.4	109	0.43	0.5	0.8
20060619	00:14:23.17	37.6523	16.321	31.01		2	261	0.09	1.7	5.3
20060621	11:18:47.67	38.2567	17.2138	59.45		2.1	287	0.17	1.5	1.9
20060622	03:47:02.84	38.2028	16.415	11.86		1.6	241	0.28	0.8	4.1
20060622	10:31:11.75	37.5252	15.1288	13.34		2.2	142	0.27	0.4	0.6
20060623	14:58:15.20	37.1343	15.1718	4.58		2.1	173	0.09	0.4	1.1
20060624	16:10:47.34	37.1357	15.1323	16.15		1.9	151	0.18	0.4	1
20060625	09:04:20.45	37.4177	16.3805	18.87	2.4		306	0.37	32.6	99
20060626	09:56:16.59	37.2013	15.125	3.09		1.8	153	0.3	0.6	32.4
20060628	16:02:09.24	36.8392	16.6102	30.46		2.6	344	0.29	1.8	0.8
20060629	14:27:02.57	37.1875	15.1498	3.11		1.9	144	0.15	0.7	99
20060704	12:24:48.96	37.2052	15.1153	3.31		1.7	167	0.22	0.6	1.4
20060704	14:54:48.01	37.1452	15.159	3.63		2.1	163	0.29	0.8	11.1
20060706	09:52:41.56	37.1628	15.121	7.34		1.7	138	0.22	0.8	1.2
20060706	10:05:55.99	37.209	15.121	3.43		1.9	163	0.18	0.6	1.1
20060708	08:09:08.39	37.1913	15.1442	3.48		1.7	139	0.22	0.7	8
20060710	15:58:59.86	38.2097	16.3762	17.68		1.2	230	0.06	0.8	1.9
20060711	10:09:02.12	37.1503	15.1497	3.36		1.9	156	0.23	0.6	11.2
20060712	09:48:39.26	37.2202	15.1267	3.67		1.9	165	0.18	0.5	0.9
20060714	02:44:37.96	37.3077	15.8112	27.98		2	224	0.16	4.6	7.3
20060714	20:20:43.02	38.3027	16.403	30.73		1.4	220	0.21	0.9	1.1
20060717	00:10:01.56	38.253	16.358	6.72		1.2	215	0.2	0.8	0.6
20060719	09:56:17.89	37.2088	15.121	3.32		1.8	157	0.43	0.7	1.5
20060720	03:48:05.51	37.6318	16.1508	28.01		2.1	241	0.33	1.3	4.2
20060720	09:06:05.18	37.6885	15.9353	25.03		2.7	195	0.39	0.6	0.8
20060721	09:53:00.13	37.1518	15.1287	4.82		1.9	145	0.3	0.7	1.1
20060725	08:37:20.36	37.2067	15.1348	3.35		1.9	147	0.28	0.6	1.5
20060725	10:38:09.76	37.1612	15.1563	12.9		2.2	157	0.23	0.8	1.2
20060730	09:53:36.03	38.01	16.2887	10.17		2.8	205	0.35	0.5	1
20060730	10:04:58.24	38.004	16.2828	11.95		1.6	255	0.22	0.7	3.1
20060730	23:20:36.92	38.21	16.3778	16.83		1.5	231	0.25	0.7	1.6
20060730	23:36:12.83	38.2267	16.371	19.1		1.5	225	0.29	0.8	0.7
20060731	02:53:14.54	38.2002	16.3847	14.75		1.7	235	0.09	0.7	1.8
20060731	17:59:36.97	38.2063	16.3802	15.25		1.8	227	0.2	0.7	0.9
20060731	18:17:43.22	38.2025	16.3885	16.72		2	228	0.11	1	0.6
20060731	20:19:14.78	38.2138	16.3778	16.11		1.8	225	0.12	1.7	1.6
20060731	23:43:10.66	38.2355	16.3642	4.52		1.5	221	0.19	1	0.6
20060801	22:09:47.40	37.7652	16.0215	25.69		1.9	308	0.17	1	1.5
20060802	09:52:04.41	37.1928	15.1618	4.51		1.9	148	0.27	0.6	1.3
20060802	10:13:47.37	37.1645	15.1297	3.22		1.6	142	0.39	0.5	11.3
20060803	05:02:58.66	38.2373	16.3703	5.42		1.6	223	0.2	0.9	0.5
20060803	23:50:43.63	38.217	16.4187	10.73		1.7	240	0.22	0.8	11.6
20060809	09:52:36.36	37.191	15.1468	3.47		1.6	140	0.31	0.6	8.2
20060811	10:39:44.33	37.0515	15.1313	21.91		2.4	164	0.17	0.4	0.6
20060811	11:49:23.43	37.205	15.141	3.12		1.8	139	0.2	0.5	29.7
20060815	08:10:59.77	38.204	16.37	10.26		1.6	226	0.29	0.8	25.2
20060817	08:34:25.28	37.2047	15.122	3.1		1.8	159	0.31	0.6	27.2
20060817	16:48:06.45	38.1852	16.4122	12.65		2	234	0.26	0.8	1.1
20060823	08:28:11.62	37.2103	15.1177	3.4		1.8	168	0.3	0.6	10.6
20060825	08:31:09.43	37.1962	15.1323	3.25		1.7	141	0.25	0.6	13.4
20060827	13:41:18.31	37.2277	16.9243	37.72		3	266	0.36	0.9	12.8
20060827	19:04:58.49	37.4033	15.2545	14.24		2.1	148	0.27	0.6	0.7
20060828	05:14:52.57	37.6118	15.1512	15.31		1.9	186	0.16	1.7	2.5
20060828	21:01:37.79	37.6057	15.162	15.38		2.2	115	0.14	0.4	0.6
20060829	14:58:13.79	37.1472	15.1375	3.12		1.5	151	0.08	0.8	99
20060830	07:53:55.35	37.6593	16.2525	28.04		2.8	222	0.21	0.8	2.9
20060830	08:47:13.23	37.2077	15.113	3.47		2	171	0.37	0.7	1.3
20060830	22:45:03.16	37.3342	15.6567	29.49		2.7	206	0.31	0.8	0.7
20060907	08:36:37.34	37.2053	15.1278	3.66		1.9	165	0.17	0.6	6.8
20060909	10:42:05.45	38.2207	16.4103	11.69		1.7	228	0.26	0.6	4
20060912	07:46:47.56	37.2032	15.1333	3.03		1.8	146	0.26	0.5	99
20060914	09:58:28.40	37.1663	15.133	2.21		1.8	143	0.21	0.3	0.3
20060915	14:07:49.19	37.2193	15.1137	3.05		2	179	0.19	0.6	1.5
20060919	03:20:03.57	37.0983	15.3483	16.11		2.1	264	0.11	0.6	0.8
20060926	16:59:41.70	37.6265	15.2575	7.26		2.4	352	0.12	3.4	22.4
20060928	20:07:41.70	37.7247	15.7927	34.67		2.6	180	0.33	0.3	0.3
20060929	08:07:32.86	37.2127	15.1382	3.46		1.9	147	0.26	0.5	1.5
20060929	14:55:30.41	37.1458	15.1268	3.82		1.6	145	0.25	0.8	4.8
20060930	22:13:29.63	38.2103	16.3517	18.36		2	224	0.07	0.7	1.7
20061002	14:38:19.05	37.1972	15.1418	3.56		1.4	135	0.17	0.6	1.5
20061003	04:58:28.48	37.7808	16.2683	12.49		2.6	214	0.44	0.6	0.6
20061004	08:38:38.13	37.2152	15.1212	3.06		1.7	168	0.36	0.6	1.2
20061004	12:59:07.19	38.204	16.37	17.89		2	230	0.09	0.8	0.6
20061006	21:16:23.98	38.1045	15.545	8.33		3.2	67	0.46	0.2	0.3
20061006	22:01:20.91	38.0903	15.567	12		1.9	108	0.26	0.3	0.5
20061006	22:13:19.23	38.0842	15.5378	10.36		1.5	230	0.15	0.9	8.1
20061006	22:39:21.31	38.0835	15.538	10.06		1.4	231	0.16	1	99
20061006	22:55:06.86	38.0973	15.57	13.12		2.2	105	0.21	0.3	0.7
20061007	04:46:10.07	38.095	15.5635	10.13		1.3	109	0.17	0.3	13
20061007	05:13:43.46	38.097	15.5623	10.02		1.5	109	0.16	0.3	99
20061007	09:53:35.82	38.084	15.5555	6.77		2.8	113	0.44	0.2	0.3
20061007	10:03:04.79	38.097	15.569	7.84		1.4	109	0.16	0.3	0.3
20061007	10:09:10.49	38.0933	15.5655	8.22		1.3	215	0.17	1.4	0.7
20061007	16:09:51.45	38.092	15.5628	11.89		1.8	108	0.15	0.2	0.7
20061007	16:31:19.55	38.0845	15.5543	10.52		1.6	223	0.21	0.7	2.1
20061008	11:48:26.24	38.0918	15.5705	14.79		1.7	107	0.25	0.3	0.4
20061008	19:54:09.85	38.0895	15.5668	9.13		1.2	109	0.26	0.3	0.3
20061009	03:13:51.18	38.086	15.5545	12.17		2.4	112	0.29	0.2	0.5
20061009	03:15:04.99	38.0895	15.5647	10.2		1.7	109	0.18	0.2	3.1
20061009	03:27:42.57	38.097	15.5607	14.37		1.8	106	0.17	0.3	0.6
20061010	09:08:47.23	37.2162	15.119	3.41		2	171	0.28	0.6	1.4
20061010	21:48:55.57	37.8857	15.6652	31.47		1.5	220	0.21	0.7	0.8
20061012	12:13:57.87	37.1925	15.1287	3.06		1.7	181	0.27	0.6	99
20061012	13:22:04.68	38.0955	15.5798	10.19		1.1	207	0.31	0.6	10.9
20061017	09:52:20.36	37.1698	15.0643	11.62		2.2	225	0.19	1.5	0.8
20061019	10:18:36.55	37.1813	15.158	3.25		1.7	214	0.11	0.6	20.4
20061023	08:25:34.74	37.2163	15.0987	2.99		1.8	194	0.44	0.7	0.3
20061024	09:53:43.82	37.1562	15.1402	6.04		1.9	150	0.2	0.9	2.7
20061026	08:29:16.59	37.1985	15.1202	3.47		1.7	156	0.38	0.7	1.4
20061029	18:42:57.91	38.4045	16.6128	50.45		1.6	221	0.32	0.7	0.6
20061102	11:13:37.51	37.2015	15.1173	3.13		1.7	161	0.25	0.6	22.4
20061107	01:07:26.59	37.8623	15.4757	24.54		1.3	219	0.19	0.6	0.9
20061107	09:49:44.78	37.2018	15.1245	3.23		1.7	154	0.27	0.6	13.6
20061109	00:12:49.63	37.0918	15.7035	10.2		2.2	320	0.11	0.7	99
20061116	11:02:05.01	37.1983	15.1263	3.11		2.3	149	0.16	0.6	26.2
20061118	23:33:21.02	37.3053	16.0783	21.57		2.2	247	0.27	0.9	0.5
20061120	10:58:05.16	37.158	15.1372	3.73		1.9	233	0.09	0.8	5.8
20061120	11:00:31.90	37.1547	15.1272	6.13		2	143	0.26	0.9	1.8
20061122	10:50:05.76	37.2183	15.1185	3.05		2.1	173	0.28	0.6	1.2
20061122	10:55:48.30	37.146	15.1323	3.94		1.8	148	0.22	0.5	3.1
20061129	10:54:50.44	37.1595	15.1288	4.76		1.8	143	0.27	0.8	1
20061203	19:35:50.14	37.185	16.2503	9.95		1.8	266	0.19	1	0.6
20061205	05:01:18.68	37.0842	15.6225	24.63		2.8	234	0.39	0.5	0.3
20061205	12:37:12.83	37.1913	15.1322	3.75		2.1	185	0.14	0.6	5.8
20061215	09:42:24.92	37.1982	15.1365	3.41		2	176	0.38	0.7	10.9
20061215	15:50:08.57	37.179	15.0928	8.88		2	190	0.26	1	0.8
20061221	09:07:17.74	37.2017	15.1363	4.07		2	141	0.31	0.6	1.2
20061223	09:33:57.66	37.4235	15.9585	13.89		2.7	229	0.33	0.7	0.5
20061223	16:47:16.69	37.8293	16.181	30.6		2.3	255	0.09	0.9	1.1
20061224	00:33:07.72	37.6887	15.8128	25.53		2.2	201	0.19	0.8	1.6
20061228	02:38:01.37	37.8322	15.603	19.2		1.7	143	0.19	0.4	0.7
20061229	10:56:00.67	37.5158	16.8688	62.29		2.4	252	0.42	3.7	6.2
20061229	12:24:32.87	37.6073	16.0403	34.81		2.2	228	0.1	1.3	0.9
20061230	09:52:15.54	37.7632	15.2023	5.79		2	159	0.3	0.4	0.5
20061231	07:25:16.61	37.8862	15.7223	47.97		2.6	142	0.39	0.3	0.5
20070102	22:24:20.76	38.0823	15.5963	10.61		1.6	211	0.09	0.9	2.3
20070104	23:57:38.31	37.6447	15.975	27.94		2.2	226	0.36	1.7	2.4
20070105	09:40:15.28	37.1982	15.1297	3.92		1.9	145	0.28	0.6	1
20070108	10:58:24.72	37.1692	15.1295	2.57		1.5	140	0.3	0.3	0.3
20070109	09:57:08.90	37.062	15.5697	24.58		1.8	331	0.1	1	0.4
20070110	10:54:18.95	37.1458	15.1372	4.84		2	151	0.22	0.9	1.6
20070113	15:12:45.64	37.7798	15.2715	15.04		2.4	119	0.43	0.4	0.4
20070118	10:46:40.51	37.3215	15.108	11.93		1.8	239	0.41	0.6	0.8
20070119	10:55:49.33	37.1465	15.1608	4.17		2.2	164	0.05	0.6	4.9
20070119	15:56:40.28	37.4085	15.1163	0.94		2.1	275	0.21	1.6	0.8
20070125	10:13:44.25	37.2165	15.1092	3		1.9	182	0.38	0.7	0.3
20070129	05:38:25.39	37.199	15.2272	13.97		2	199	0.14	0.6	0.8
20070208	00:25:16.19	38.1995	15.5988	6.17		1.4	157	0.37	2.8	2.2
20070208	10:58:30.91	37.1543	15.1345	4.81		1.8	147	0.26	0.7	1.1
20070209	13:48:54.82	37.2332	15.105	19		1.9	238	0.04	1	0.7
20070213	16:01:25.13	37.1615	15.1675	11.67		1.6	164	0.27	0.8	1.6
20070218	07:32:06.72	36.3903	15.1592	18.59		2.7	335	0.06	1.1	0.6
20070218	17:31:17.63	36.9322	16.0812	28.09		2.8	336	0.3	1.1	33.3
20070223	10:57:05.46	37.1485	15.1403	4.43		1.8	152	0.22	0.6	3.2
20070224	02:41:56.40	37.192	15.2592	13.63		2.3	227	0.09	0.6	0.9
20070227	10:54:02.97	37.1558	15.1303	6.12		2	144	0.27	0.9	1.9
20070306	11:01:06.71	37.166	15.1323	3.53		1.6	142	0.27	0.5	5
20070313	14:24:22.68	37.2007	15.1438	3.9		2	134	0.18	0.6	1.3
20070316	08:53:09.15	37.2083	15.1248	3.29		1.8	159	0.36	0.6	15.1
20070316	11:14:02.73	37.1517	15.1463	4.34		2	154	0.19	0.6	3.7
20070316	18:55:07.87	37.7832	15.948	42.89		1.9	189	0.39	0.7	0.9
20070318	01:46:39.00	37.4913	15.5233	29.27		2	237	0.24	1.6	2.8
20070330	10:00:30.92	37.1505	15.1437	3.36		1.9	153	0.1	0.6	13
20070413	14:56:02.99	37.1473	15.1478	3.36		1.9	156	0.08	0.6	13.8
20070417	07:59:23.60	37.1978	15.1208	3.46		2.1	154	0.17	0.6	1.4
20070417	14:58:28.87	37.149	15.1505	2.89		2	157	0.22	0.3	0.2
20070419	07:19:16.06	36.958	15.1937	3.73		2.3	277	0.22	1.1	2.5
20070421	06:15:43.47	37.6898	16.3058	29.3		3	219	0.27	0.7	0.7
20070423	08:12:09.30	37.196	15.1517	3.23		2	141	0.16	0.4	14.5
20070424	09:59:55.95	37.1603	15.1485	3.58		1.9	153	0.16	0.6	7.8
20070426	08:02:37.28	37.1918	15.14	3.53		1.9	136	0.09	0.6	1.2
20070427	09:03:59.62	37.2053	15.1453	3.85		1.9	135	0.22	0.5	1.3
20070427	20:52:32.49	37.8455	15.5623	19.11		1.7	144	0.15	1.1	1.3
20070502	08:37:40.93	37.2013	15.1318	4.45		1.8	146	0.22	0.6	1
20070508	09:58:55.77	37.1587	15.1432	18		2	150	0.25	0.9	0.9
20070509	08:06:01.76	37.2115	15.135	3.62		1.9	150	0.24	0.5	1
20070511	08:38:13.67	37.202	15.1293	3.21		2.2	149	0.16	0.5	15.4
20070511	09:59:53.46	37.1458	15.1348	6.96		1.7	177	0.13	0.8	1.3
20070512	11:51:39.95	37.4147	16.2078	35.87		2	253	0.4	5.9	99
20070514	10:13:02.28	37.194	15.138	7.63		2.1	134	0.26	0.6	1.2
20070515	02:44:25.39	37.7537	16.123	22		2.2	206	0.46	0.5	0.7
20070524	00:57:08.65	37.1642	15.1772	16.42		1.3	169	0.07	0.8	1.1
20070529	10:00:06.74	37.1442	15.1488	3.32		1.9	157	0.26	0.6	16.2
20070530	09:56:50.32	37.2078	15.1182	3.21		1.7	165	0.24	0.6	1.1
20070601	09:51:44.46	37.2072	15.1455	3.08		2.1	136	0.15	0.5	99
20070602	04:33:34.94	37.7715	16.1412	25.28		2	206	0.41	0.6	0.8
20070604	08:59:37.71	37.2062	15.1213	4.6		1.8	161	0.15	15.9	13.7
20070604	10:48:41.09	37.2852	16.1137	27.14		2.9	233	0.46	0.5	0.5
20070612	09:59:30.53	37.1457	15.1363	3.73		1.8	150	0.26	0.6	5.9
20070613	08:33:07.51	37.2615	15.1488	3.62		1.3	162	0.29	0.8	3.1
20070613	10:08:01.78	38.018	16.4482	31.12		1.6	326	0.11	2.4	3.3
20070615	09:54:01.83	37.2132	15.1152	3.11		1.8	173	0.38	0.6	1.2
20070615	22:56:00.21	36.9702	15.3173	12.44		3.3	179	0.46	0.3	0.4
20070616	17:31:55.01	36.993	15.2678	18.09		2.6	261	0.11	0.5	0.6
20070618	01:22:23.13	37.8845	15.679	29.89		1.1	249	0.18	0.7	0.7
20070619	12:41:06.38	37.6728	16.4765	26.94		1.9	340	0.17	3.4	1.5
20070623	19:19:22.61	37.6175	16.2183	18.44		1.9	248	0.21	1.2	1.1
20070701	21:16:03.75	37.2327	15.226	18.5		2	195	0.22	0.4	0.4
20070702	23:05:24.50	38.0003	16.5468	38.25		1.6	334	0.16	1.2	1.7
20070716	09:55:07.51	37.1477	15.1165	10.99		1.8	140	0.13	0.8	0.9
20070720	14:58:11.95	37.1527	15.1218	7.27		1.9	141	0.12	0.8	1.3
20070723	13:28:25.43	38.2385	16.6725	56.69		2.3	220	0.38	0.7	1
20070727	08:17:21.29	37.2535	15.1358	3.57		1.5	178	0.2	0.7	4.8
20070729	19:47:48.66	37.338	15.6578	23.18		2.3	206	0.25	0.6	0.3
20070731	02:34:44.79	37.4393	15.9907	28.02		2.3	234	0.26	0.9	4.4
20070801	23:35:47.59	37.6373	15.1483	4.05		2.3	108	0.4	0.3	0.6
20070803	04:14:22.74	37.957	16.3065	19.3		2.1	265	0.23	0.8	0.6
20070803	07:17:17.05	37.975	16.3172	16.32		2	261	0.12	0.7	2
20070803	12:42:02.04	37.9415	16.3312	7.19		2.4	260	0.32	0.5	0.4
20070803	15:01:30.36	37.1568	15.151	11.75		2.2	155	0.19	0.7	1
20070803	19:50:09.53	37.9658	16.3543	4.34		1.9	267	0.25	0.8	0.9
20070807	15:01:22.30	37.1477	15.1298	10.49		2	146	0.12	0.9	1.1
20070808	10:00:25.91	37.1972	15.1518	2.99		1.9	184	0.35	0.4	0.2
20070816	22:24:49.69	37.88	16.4225	20.76		1.6	330	0.33	1	4.9
20070817	23:51:56.85	37.1863	16.3085	7.98		2.3	270	0.23	0.7	0.7
20070824	08:23:12.70	37.2047	15.1327	3.39		1.7	147	0.24	0.6	1.1
20070827	17:20:11.21	37.6213	15.2425	12.09		2.2	195	0.47	0.9	11.7
20070828	00:28:33.36	37.6617	15.3088	25.04		2	134	0.36	0.3	0.3
20070830	04:33:59.58	37.878	15.4298	13.97		1.7	216	0.14	0.5	0.7
20070830	19:20:50.40	37.6747	15.6288	24.01		2.5	166	0.36	0.3	0.4
20070903	11:43:16.48	37.6412	15.3823	38.19		2.4	174	0.28	1.3	2.6
20070910	09:58:36.58	37.2053	15.1187	3.27		1.5	202	0.25	2.7	3
20070911	12:27:52.10	37.4322	16.5345	29.19		2.1	278	0.11	0.8	0.7
20070912	10:38:34.73	37.154	15.1343	8.97		1.9	147	0.12	0.7	1.1
20070913	14:45:41.50	37.9733	16.3315	10.85		1.7	263	0.09	1.1	13.1
20070913	15:36:15.31	37.9488	16.361	12.1		1.9	269	0.18	0.7	4.2
20070913	17:19:10.74	37.8947	16.3385	10.06		2.9	213	0.38	0.3	0.4
20070914	00:47:22.49	37.8568	15.4483	22.97		2	123	0.22	0.3	0.4
20070915	06:19:15.27	37.9825	16.3348	10.1		1.6	261	0.12	0.6	99
20070915	10:12:17.71	37.2003	15.6842	27.2		2.4	224	0.34	0.8	0.4
20070918	21:51:39.99	37.9415	16.3047	5.8		2	304	0.12	0.7	0.4
20070922	16:25:01.76	37.2722	15.8517	35.97		2.7	221	0.35	0.6	0.8
20070926	04:19:11.03	37.4523	16.165	33.49		2.8	248	0.16	0.6	0.5
20070926	16:08:07.81	37.44	15.9087	22.35		2.2	223	0.13	3.6	5
20070927	09:14:56.97	37.2612	15.1347	3.68		1.3	189	0.26	0.8	3
20070928	15:01:26.81	37.1548	15.1392	9.09		1.9	149	0.13	0.7	1.2
20071001	19:32:19.93	37.015	16.3117	34.6		2.7	258	0.44	0.7	0.7
20071002	19:09:10.65	36.9398	16.177	28.06		2	321	0.24	1.4	7
20071003	20:49:11.85	37.6497	15.7725	12.95		1.7	199	0.23	0.3	0.5
20071005	10:59:24.10	37.1617	15.0883	9.56		1.6	149	0.28	1.5	0.6
20071006	01:01:32.23	37.8343	16.191	40.37		2.1	207	0.42	0.4	0.5
20071006	20:18:52.69	37.4042	16.5897	29.14		2.3	247	0.39	0.6	0.6
20071009	02:58:32.74	37.8948	15.4778	6.63		2.3	119	0.4	0.2	0.3
20071019	08:56:51.35	37.2128	15.1323	2.85		1.7	154	0.27	0.4	0.2
20071023	09:55:14.74	37.1467	15.1615	4.47		1.9	164	0.16	0.6	4.1
20071029	16:00:51.15	37.158	15.1167	10.76		1.7	137	0.23	0.9	1
20071030	05:16:59.93	37.7122	16.2398	47.88		2.2	228	0.38	0.6	0.9
20071106	17:16:45.39	37.7605	15.2457	13.98		2.1	137	0.36	0.6	0.6
20071107	02:49:15.38	37.8495	15.6027	40.77		1.8	320	0.03	2.9	1.6
20071107	10:32:36.07	37.4592	15.3105	12.21		2.7	166	0.39	0.3	0.4
20071117	13:26:10.72	37.5798	15.114	8.05		2.7	105	0.28	0.3	0.6
20080103	00:46:08.21	37.9415	15.585	13.68		1.6	327	0.05	0.8	0.8
20080110	09:02:57.10	37.6312	16.0713	27.99		2.2	231	0.33	1.2	1.9
20080113	14:26:41.53	37.2003	15.723	21.93	2.1		323	0.1	0.8	0.7
20080114	09:44:35.50	37.1572	15.1593	18		2.1	160	0.07	0.4	0.6
20080116	19:43:46.70	37.7818	16.2278	34.66		2.7	213	0.38	0.4	0.3
20080121	00:58:59.89	37.9327	16.6558	45.9		1.7	274	0.15	0.7	1.3
20080201	19:10:23.09	37.8875	16.0218	6.32		2.1	245	0.37	0.5	0.3
20080202	11:29:07.88	37.2047	15.1075	3.01		1.6	175	0.39	0.5	33.3
20080204	18:57:02.00	37.1038	16.0178	22.75		2	257	0.08	4.9	7.1
20080206	17:24:52.55	37.474	16.389	30.55		2.5	241	0.32	0.6	0.6
20080209	07:46:35.37	37.8657	15.5335	7.42		3.1	137	0.35	0.2	0.3
20080216	04:05:40.20	37.0722	15.2388	18.43		2.5	223	0.02	0.9	1.4
20080226	01:41:24.75	37.666	15.7342	29.1		2.2	181	0.31	0.3	0.5
20080302	22:02:23.88	37.8495	15.4835	10.3		1.6	224	0.28	1.6	99
20080305	11:18:14.51	38.014	15.3988	17.87		2.1	142	0.22	0.3	0.4
20080306	11:05:57.50	38.0822	16.2	14.81		1.6	232	0.2	0.7	0.8
20080306	15:53:41.33	38.0747	16.2203	15.79		2.1	287	0.2	0.6	0.8
20080308	04:51:52.43	38.0873	16.2045	12		1.8	292	0.09	1	1.6
20080321	22:07:23.20	37.1842	15.901	30.75		2.2	245	0.18	2.1	10.4
20080323	02:06:54.02	36.7138	15.3737	22.71		2.3	310	0.16	0.6	0.4
20080403	02:33:25.35	37.2823	16.6697	28.03		2.4	274	0.28	0.6	0.7
20080405	05:10:20.33	36.4307	15.4	19.04		2.9	327	0.27	0.9	0.5
20080409	10:04:55.62	37.1868	15.1285	3.12		1.6	188	0.37	0.7	99
20080410	20:55:47.38	37.9457	15.5283	10.59		1.2	184	0.26	0.6	3.6
20080502	10:05:24.73	37.2045	15.1068	3.24		1.5	176	0.23	0.6	1.1
20080502	15:44:48.74	37.7923	15.4035	14.58		1.9	147	0.33	0.4	1.2
20080503	07:18:35.59	37.6657	15.3807	0		2.1	274	0.4	1.1	0.8
20080503	08:09:51.64	37.2678	15.126	3.11		1.5	213	0.25	0.8	14.4
20080504	22:34:46.41	37.1988	15.0892	17.6		2.2	142	0.17	0.3	0.6
20080509	04:15:25.77	37.06	15.6422	21.97		1.9	239	0.31	0.5	0.4
20080509	04:34:50.80	37.6428	16.1038	29.12		1.7	318	0.24	0.9	0.7
20080513	08:03:26.00	37.8493	15.5545	8.95		2.1	221	0.28	0.4	0.3
20080516	09:22:30.25	37.2	15.108	3.2		1.5	171	0.33	0.7	18.8
20080516	11:18:26.11	37.1312	16.1477	32.23		2.9	245	0.33	0.9	0.5
20080519	10:12:01.47	37.2597	15.1338	3.02		1.2	189	0.13	0.9	99
20080521	09:58:38.92	37.1953	15.1282	3.31		1.4	177	0.27	0.6	13.9
20080604	17:33:29.87	37.213	16.252	25.18		2.5	265	0.3	0.6	0.7
20080610	22:51:48.36	37.036	15.1267	15.1		1.5	163	0.02	0.9	1
20080626	13:54:44.32	37.6003	15.5378	10.68		2.2	298	0.5	1.4	1.3
20080629	12:29:08.58	36.8678	15.2405	25.93		2.6	256	0.42	0.5	0.3
20080701	09:44:39.35	37.0347	15.3043	21.91		2.5	258	0.36	0.6	0.4
20080702	14:52:56.97	37.2535	15.6325	25.35		2.4	236	0.33	1	0.3
20080702	14:54:45.16	37.9158	15.7758	46.68		2.7	148	0.37	0.4	0.6
20080705	18:48:16.10	36.472	15.2347	21.57		2.7	223	0.26	0.7	0.4
20080708	10:46:49.05	37.6007	15.1667	19.92		2	160	0.36	0.3	0.6
20080709	14:38:40.91	37.5977	15.1742	12.56		2.4	173	0.35	0.3	0.5
20080723	04:07:13.37	36.5422	15.1038	14.33		3.3	211	0.19	0.5	0.7
20080726	09:10:30.32	37.8418	16.1812	39.8		2.1	214	0.24	0.5	0.5
20080729	21:26:44.19	38.1682	16.4495	67.77		3.5	189	0.38	0.6	0.5
20080801	23:38:21.42	38.0487	15.6552	12.86		2	303	0.1	1.6	1.1
20080807	11:55:54.96	37.2975	15.1167	16.1		2	320	0.13	0.9	0.7
20080811	23:44:29.03	38.1695	15.6	10.75		1.6	75	0.35	0.2	0.8
20080813	13:39:29.99	37.4793	16.4187	32.81		3.1	240	0.4	0.4	0.4
20080815	05:11:10.97	37.2427	15.5075	21.1		2.1	216	0.28	0.5	0.7
20080817	09:09:22.56	37.1712	15.2633	3.09		2.2	284	0.27	0.5	0.8
20080818	09:54:29.31	37.2017	15.1398	3.03		1.9	221	0.29	0.5	0.9
20080822	10:53:06.23	37.4062	15.2182	14.74		2.9	130	0.33	0.2	0.3
20080824	13:07:35.96	37.9293	15.536	13.03		2.4	119	0.33	0.2	0.4
20080826	16:17:34.75	37.2433	15.8505	26		2.3	233	0.45	0.5	0.6
20080828	09:21:48.49	37.2638	15.1308	3.38		1.2	172	0.39	0.4	12.9
20080828	09:23:47.86	37.2497	15.1462	3.22		1.4	128	0.22	0.3	8.7
20080830	07:51:23.53	37.097	15.149	12.6		2.4	162	0.31	0.3	0.4
20080831	03:19:25.72	37.933	15.6442	30.59		1.2	312	0.05	0.7	0.7
20080902	10:04:05.90	37.1415	15.1727	3.15		1.5	198	0.1	0.7	99
20080902	12:47:38.79	37.564	15.4882	24.14		1.8	162	0.28	0.6	0.3
20080907	01:59:43.83	37.3468	15.9917	27.36		2.6	224	0.43	0.4	0.5
20080908	09:59:47.73	37.1885	15.1482	3.5		1.6	142	0.29	0.3	5.8
20080910	04:48:54.06	37.2475	15.8205	33.59		2.3	267	0.31	0.8	1.5
20080912	09:52:39.70	37.1963	15.134	3.08		1.7	131	0.31	0.3	29.8
20080913	03:08:11.64	37.9213	15.6687	19.53		1.3	301	0.13	0.6	0.6
20080919	08:51:48.24	37.2055	15.1182	3.28		1.4	120	0.35	0.3	0.9
20080922	00:24:41.92	37.6575	15.328	23.4		2.4	133	0.4	0.2	0.3
20080923	21:32:34.07	38.0977	15.6128	10.19		1.4	96	0.3	0.2	3.4
20080926	12:25:44.03	37.6692	15.3328	23.03		2.3	139	0.34	0.3	0.3
20080927	21:16:34.05	37.2377	15.5475	19.47		2.2	289	0.33	0.6	0.8
20080928	13:25:14.30	37.1762	15.2053	18.52		1.8	185	0.08	0.4	0.6
20080929	09:40:19.53	37.2498	15.158	3.12		1.4	220	0.16	0.6	19.3
20080929	17:32:49.41	37.1973	15.1957	19.32		2.2	214	0.13	0.5	0.6
20081006	06:36:03.24	37.1457	15.1695	2.06		1.6	230	0.31	0.7	0.3
20081007	14:19:32.03	37.2438	15.2	20.66		2.1	189	0.26	0.4	0.3
20081010	16:55:26.36	37.8877	15.4358	13.83	1.4		211	0.14	0.8	1.9
20081012	11:31:59.56	37.119	15.6062	25.49		2	313	0.13	0.7	0.3
20081014	09:56:20.43	37.1823	15.1533	3.51		1.6	248	0.21	0.6	8.5
20081020	09:10:31.13	37.862	16.0398	6.64		1.7	249	0.41	0.5	0.3
20081025	02:52:59.97	37.8183	15.5327	12.14		1.9	143	0.4	0.5	0.7
20081026	09:58:08.73	37.8302	15.9507	45.24		2.6	186	0.45	0.4	0.5
20081102	06:46:43.72	37.6328	16.4712	32.57		3.4	215	0.43	0.4	0.3
20081104	10:52:27.96	37.1977	15.1238	3.49		1.7	126	0.34	0.3	1.3
20081106	10:25:01.50	37.2537	15.146	3.15		1.5	124	0.25	0.4	10.5
20081112	01:11:06.60	37.8553	15.3667	17.01		2	115	0.37	0.2	0.3
20081112	10:39:11.19	36.9802	16.4812	38.93		3.9	236	0.46	0.8	5.7
20081117	10:52:17.97	37.1972	15.1438	3.05		1.6	136	0.37	0.3	99
20081119	11:02:38.70	37.7795	15.2755	3.19		1.7	156	0.46	0.6	1.1
20081121	10:54:58.46	37.2097	15.1053	3.95		1.5	116	0.39	0.3	1
20081202	09:21:22.77	37.2838	15.1563	5.05		1.6	158	0.18	0.9	0.6
20081202	19:26:53.07	37.162	15.6688	23.15		2.6	227	0.2	0.5	0.3
20081214	17:35:43.08	37.5413	15.2003	21.53		2.2	170	0.09	0.6	1.1
20081215	17:41:06.63	37.5323	16.3045	17.43		2.4	270	0.15	0.8	0.6
20081216	05:36:28.24	37.1573	15.5897	19.19		3	313	0.17	0.6	1.4
20081218	01:10:57.16	37.7368	16.1325	44.96		3.1	208	0.3	0.6	0.8
20081223	10:53:13.00	37.1928	15.1322	3.51		1.7	132	0.3	0.4	1.4
20081224	22:20:40.09	37.0637	15.2593	26.37		2.8	234	0.15	0.5	0.6
20081227	15:12:09.90	37.5248	15.694	28.31		2.7	191	0.3	0.4	0.8
20090108	16:38:36.97	37.926	15.427	7.24		1.8	188	0.2	0.4	0.4
20090114	22:32:26.43	37.966	15.6915	16.39		1.9	180	0.08	0.5	0.5
20090120	12:35:00.18	37.9905	15.6703	15.44		1.2	170	0.18	0.5	0.5
20090126	08:52:29.79	37.4343	16.013	28.04		2.5	234	0.25	0.8	4.5
20090128	00:21:49.87	38.0738	16.1953	6.62		3	191	0.34	0.5	0.4
20090205	03:55:23.39	36.4837	15.5922	21.55		3.1	221	0.32	0.5	0.4
20090205	14:50:14.07	37.3965	16.0193	28.49		3.1	201	0.32	0.5	0.3
20090211	08:41:14.76	37.2392	15.172	10.81		1.2	155	0.15	0.5	1
20090217	11:06:40.50	37.1593	15.1248	3.04		1.3	141	0.3	0.4	99
20090227	15:06:39.63	37.5552	16.5458	31.27		3.4	218	0.44	0.5	0.5
20090227	15:52:13.03	37.1373	15.1522	10.97		1.5	161	0.26	0.4	0.8
20090302	16:09:27.84	37.2435	15.9223	35.38		2.6	239	0.34	0.6	0.6
20090306	09:59:11.65	38.065	16.4328	14.51		2.5	256	0.05	1.2	1.4
20090307	13:08:01.44	38.209	16.8377	58.67		2.8	255	0.33	0.8	1
20090310	20:33:05.37	38.0628	16.2238	10.25		2	223	0.24	0.6	6.3
20090311	04:51:56.64	37.8397	16.404	29.59		2	274	0.19	1.1	1
20090311	10:57:59.99	37.1895	15.1163	3.13		1.7	126	0.34	0.3	19.2
20090316	00:28:06.36	37.6867	15.9528	29.19		2.9	196	0.37	0.3	0.4
20090319	10:59:46.33	37.1827	15.1477	5.5		1.7	145	0.26	0.3	0.6
20090403	07:43:17.25	37.1958	16.259	21.32		2.6	245	0.34	0.6	0.7
20090403	14:51:21.43	37.1493	15.1543	6.15		1.7	188	0.34	0.7	2.9
20090414	07:46:51.67	37.253	15.1532	2.81		1.6	127	0.14	0.2	0.2
20090415	10:09:39.95	37.2595	15.1488	2.94		1.3	118	0.17	0.3	0.3
20090418	01:47:41.13	38.1013	16.3875	17.62		2	235	0.19	0.5	0.5
20090425	10:15:35.97	37.6233	16.3535	33.06		3.1	209	0.36	0.4	0.3
20090427	00:07:20.47	37.0108	15.1327	19.43		2.1	172	0.14	0.4	0.7
20090428	11:26:02.42	37.2383	15.194	11.48		2.4	136	0.06	0.4	0.7
20090501	02:07:04.83	38.056	16.2515	66.78		2.6	199	0.46	0.7	0.5
20090505	19:31:05.98	37.4725	16.0527	24.86		2.1	236	0.36	4.6	6.7
20090506	09:53:28.79	37.188	15.1565	3.45		1.9	147	0.24	0.3	7
20090509	18:14:13.01	37.4537	16.2927	31.11		2.4	236	0.26	0.5	0.4
20090513	04:24:24.46	37.3395	15.7863	20.93		2.1	330	0.23	0.8	0.4
20090513	12:50:15.32	37.1315	15.1653	21.29		1.9	170	0.13	0.6	0.8
20090515	19:48:11.99	37.907	16.4898	54.26		2.7	229	0.37	0.7	1
20090521	07:25:31.43	37.1455	15.3158	11.9		2.4	224	0.22	0.4	0.9
20090522	09:53:37.78	37.2012	15.134	3.51		1.5	175	0.3	0.4	9.1
20090523	10:18:36.54	37.1612	15.059	17.19		2	96	0.35	0.4	0.4
20090525	02:02:32.98	37.7515	15.2497	10.92		1.6	114	0.43	0.4	0.7
20090526	05:27:39.67	37.2157	15.7488	24.07		2.2	255	0.44	0.9	0.6
20090526	11:04:12.44	37.994	16.2785	13.73		1.8	253	0.1	0.5	1.5
20090527	20:52:47.57	37.0085	16.05	20.94		2.5	338	0.25	1.5	0.6
20090528	02:55:53.04	37.9652	16.1055	6.64		1.2	306	0.17	0.8	0.4
20090601	09:54:35.60	37.138	15.1025	12.54		1.6	196	0.36	0.5	0.6
20090604	18:47:59.08	37.658	16.2803	31.85		1.7	261	0.23	1	0.8
20090609	10:25:27.88	37.195	15.1505	3.07		1.5	141	0.35	0.3	99
20090609	16:32:44.94	36.9923	16.4552	37.23		2.7	269	0.35	1.1	7
20090611	08:41:35.42	37.2208	15.1332	5.59	1.9		117	0.27	0.3	0.6
20090614	21:47:44.49	37.5923	15.1907	3.49		1.9	141	0.37	0.4	0.6
20090616	19:25:44.81	37.583	15.203	17.45		2	143	0.45	0.5	0.8
20090618	15:05:36.26	37.1172	15.1138	6.98		1.4	199	0.15	5.7	2.8
20090619	16:26:26.45	37.7167	15.4948	3.26		2.4	243	0.29	0.7	0.5
20090628	01:31:58.47	37.6327	16.006	17.54		1.7	322	0.33	0.7	0.6
20090630	08:30:27.41	37.9218	15.7607	48.58		2.6	137	0.34	0.3	0.4
20090701	09:06:49.52	37.189	15.1418	2.39		1.6	139	0.22	0.3	0.3
20090703	09:07:21.65	37.2137	15.1157	3.34		1.5	115	0.41	0.3	0.9
20090704	01:24:36.75	36.9208	15.264	25.2		2	281	0.2	0.7	0.6
20090705	03:23:13.11	36.6868	15.5245	25.65		2	328	0.14	0.9	0.4
20090705	22:37:42.65	37.2218	16.2317	17.32		2.4	214	0.34	0.4	0.6
20090707	07:40:51.50	37.2533	15.1415	3.49		1.6	158	0.11	0.3	10.1
20090708	08:04:27.97	37.2527	15.1295	3.54		1.3	156	0.14	0.3	9.5
20090708	21:11:17.61	37.6302	15.153	6.09		1.7	335	0.25	1.1	33.3
20090722	10:24:34.99	37.2	15.1403	4.17		1.9	133	0.31	0.3	0.5
20090724	00:13:32.03	37.3733	15.2263	23.91		2.2	135	0.35	0.4	0.5
20090724	14:52:16.23	37.1515	15.1542	13.8		1.5	159	0.19	0.4	0.8
20090725	17:15:35.49	37.2182	15.5663	22.66		2.1	319	0.43	1	1.8
20090726	10:33:13.34	36.9652	16.9997	45.87		2.8	319	0.41	2.7	19.5
20090727	22:15:14.34	37.1298	15.611	25.38		2.9	188	0.32	0.4	0.2
20090729	00:38:27.73	38.1503	15.6405	11		1.1	155	0.25	0.4	3
20090730	23:08:50.17	37.6947	15.8577	32.03		2.3	197	0.3	0.3	0.4
20090801	10:44:20.19	36.9215	16.3145	61.86		2.5	285	0.32	1.1	2.3
20090802	01:18:11.87	37.69	16.9442	63.89		1.6	264	0.45	1.6	3.2
20090802	13:19:13.22	37.7375	15.191	25.24		1.7	175	0.26	0.6	1.3
20090804	16:17:16.91	37.1082	15.6293	31.33		3.7	190	0.36	0.5	0.4
20090805	07:45:34.15	37.1118	15.6062	25.12		2.5	303	0.2	0.6	0.3
20090805	12:26:04.47	37.1177	15.6118	25.07		3	228	0.29	0.5	0.3
20090805	12:53:08.13	37.1665	16.0153	36		2	252	0.22	1.1	6.8
20090807	06:29:47.28	37.483	15.3812	41.24		2.3	247	0.38	0.7	1.2
20090808	07:16:56.24	37.1197	15.592	24.37		2	332	0.03	1	0.5
20090808	12:05:40.90	37.113	15.6258	29.57		2.6	230	0.42	0.5	0.4
20090810	12:07:31.37	37.837	15.59	9.7		1.4	225	0.13	0.7	0.9
20090811	14:49:08.81	37.51	15.0955	27.27		2.1	269	0.32	0.8	1.5
20090814	02:10:57.35	37.0935	15.258	16.47		2.5	219	0.33	0.4	0.4
20090814	03:23:52.51	37.8425	15.8727	48.65		1.9	185	0.26	0.5	0.5
20090819	07:27:44.92	37.1503	15.0987	18.05		2.2	165	0.32	0.3	0.3
20090821	14:07:03.33	37.8623	16.0958	31.1		1.5	339	0.12	2.2	0.8
20090821	16:51:50.72	37.106	15.608	22.78		1.9	318	0.13	0.7	0.4
20090825	15:18:04.42	37.7043	15.302	6.11		2.2	277	0.38	1	0.8
20090829	06:55:16.66	37.9117	15.444	11.72		2.7	121	0.36	0.2	0.3
20090829	14:43:37.71	37.2088	15.85	27.04		2.2	255	0.46	0.7	0.6
20090831	12:56:52.67	37.4132	16.5022	27.97		2.5	261	0.33	0.6	0.7
20090831	17:39:08.97	37.834	16.5315	50.78		1.5	297	0.16	2.7	3.1
20090903	11:56:52.44	37.0205	15.393	51.37		2.7	302	0.15	33	19.1
20090903	15:01:05.14	37.1705	15.1615	7.7		1.4	157	0.26	0.3	1.1
20090908	09:20:05.56	37.1985	15.1517	3.04		1.7	140	0.29	0.3	99
20090917	08:26:18.17	37.1982	15.1302	3.48		1.4	129	0.3	0.3	0.9
20090922	18:21:40.22	37.5905	15.9702	24.11		2.8	204	0.33	0.5	0.8
20090925	10:33:05.11	37.2442	15.1453	3.25		1.4	146	0.23	0.3	19.8
20090926	18:37:12.91	37.0885	15.2193	24.74		2.4	209	0.16	0.5	0.6
20090927	20:50:01.79	37.3768	15.9405	27.91		2.8	230	0.32	0.6	0.8
20091007	02:29:11.11	37.9172	15.4417	7.04		1	288	0.19	0.6	0.4
20091012	20:07:49.02	37.2267	15.9187	20.89		3.4	229	0.35	0.5	0.4
20091013	22:25:37.36	37.7257	16.1983	28.05		2.1	256	0.32	0.8	1.6
20091017	23:53:54.11	37.035	15.1432	18.87		2.5	157	0.32	0.3	0.3
20091018	03:44:50.27	37.0388	15.1472	17.51		3.3	159	0.41	0.3	0.2
20091019	09:45:07.23	37.1868	15.1322	3.97		1.7	135	0.16	0.4	0.9
20091023	08:17:42.70	37.2242	15.1182	3.31		1.4	138	0.13	0.3	16.5
20091023	13:11:49.28	37.2082	15.9695	28.15		2.8	246	0.26	1	0.8
20091026	22:57:50.54	37.3718	15.2072	17.1		1.7	168	0.14	0.5	0.6
20091027	23:40:10.00	37.036	15.1173	18.77		2.4	170	0.31	0.4	0.3
20091030	15:51:41.89	37.191	15.1527	2.51		2.2	144	0.13	0.3	0.3
20091104	08:02:42.67	37.2032	15.9692	54.15		2.4	248	0.41	2	3.5
20091104	10:07:22.26	37.1602	16.1545	34.37		2.6	262	0.43	1	1.2
20091109	09:43:40.95	37.1892	15.149	5.35		2	143	0.1	0.3	0.7
20091109	18:45:28.58	38.0713	16.4277	10.16		1.9	255	0.07	0.7	99
20091109	19:31:53.15	38.0772	16.421	15.41		1.5	253	0.09	0.7	2.9
20091110	01:41:53.50	38.0902	16.4168	12.35		1.8	250	0.15	0.7	5.5
20091110	04:40:25.49	38.0802	16.4192	9.96		2.7	242	0.19	0.8	1.1
20091110	07:14:02.93	38.0995	16.4017	10.42		2.2	246	0.21	0.7	22.3
20091110	13:19:18.91	38.1115	16.392	12.04		1.5	242	0.12	0.7	6.2
20091110	14:13:44.02	38.0852	16.4058	10.03		2.4	240	0.21	0.7	1.9
20091111	02:59:36.06	38.0902	16.402	12.55		1.9	247	0.11	0.7	4.9
20091111	10:57:05.97	37.2083	15.1363	6.98		2.1	126	0.25	0.3	1.1
20091111	22:51:11.81	38.0855	16.4263	9.27		2.5	241	0.2	0.8	1.1
20091113	08:28:21.83	38.0543	16.4447	10.85		1.5	260	0.26	0.8	22.7
20091113	09:13:52.62	38.1047	16.398	6.15		2.1	236	0.3	0.6	0.4
20091113	13:57:56.86	38.1038	16.3818	7.32		1.9	234	0.34	0.6	0.4
20091114	18:05:40.06	38.0905	16.428	9.85		2	241	0.29	0.9	1.2
20091115	00:40:54.76	38.1035	16.3928	6.97		1.8	243	0.25	0.8	0.4
20091115	20:48:49.50	37.1265	15.6358	24.24		2.1	229	0.31	0.7	0.4
20091116	14:08:10.71	38.0723	16.4315	12.5		1.6	255	0.14	0.7	6.3
20091117	13:46:53.37	38.1087	16.3802	7.48		2.3	232	0.33	0.6	0.4
20091118	00:56:00.18	38.072	16.4335	15.6		1.3	255	0.13	0.8	3
20091118	06:56:03.25	38.0767	16.4333	15.7		1.5	255	0.25	0.7	2.9
20091118	10:58:15.09	38.0887	16.4027	10.02		2.1	239	0.29	0.6	2.4
20091118	21:39:50.17	38.0815	16.4275	12.76		1.1	253	0.21	0.8	7.9
20091119	01:13:08.39	37.915	15.4062	6.14		2.5	111	0.34	0.2	0.3
20091119	01:30:15.45	37.8952	15.3815	10.27		1.3	220	0.13	0.6	3.1
20091119	14:04:17.44	37.9668	15.3585	4.7		1.5	162	0.27	0.3	0.4
20091120	10:14:00.21	38.0717	16.4458	10.15		1.3	257	0.18	0.7	99
20091120	18:31:32.42	37.6718	15.1998	16.34		1.9	265	0.39	0.8	0.7
20091121	09:26:05.17	37.0948	15.5922	24.68		2.1	317	0.11	0.7	0.3
20091121	10:27:49.12	38.0843	16.4135	10.25		2.2	240	0.19	0.6	1.9
20091122	13:42:39.53	37.9397	15.4265	10.11		1.8	109	0.33	0.2	11.9
20091125	06:20:07.36	38.0685	16.4318	17.43		3.1	211	0.47	0.5	0.4
20091129	17:22:31.70	37.9257	15.3828	24.48		1.8	157	0.12	2.6	1.5
20091129	17:51:53.88	37.8948	15.3928	21.51		2	120	0.22	0.3	0.4
20091203	10:56:33.10	37.1563	15.1172	5.66		1.4	138	0.39	0.4	0.4
20091204	12:19:31.96	37.0672	15.4668	14.57		2.3	294	0.09	1.2	4.6
20091206	05:29:09.27	38.0753	16.4263	15.7		2	254	0.21	0.7	2.5
20091206	16:30:00.09	38.0802	16.4257	19.11		1.7	253	0.19	0.8	2.1
20091206	18:30:58.02	38.0733	16.4362	10.49		1.5	256	0.19	0.7	99
20091209	13:41:56.13	38.0697	16.44	12.55		1.8	257	0.14	0.8	6.9
20091211	06:34:17.61	38.0813	16.431	12.13		2	253	0.13	0.7	7.3
20091211	08:28:21.74	38.0797	16.4287	15.88		1.9	253	0.19	0.7	2.8
20091211	09:02:33.58	38.0735	16.4312	12.44		2.1	255	0.06	0.7	6.4
20091213	20:35:46.90	37.167	15.6157	25.17		2.7	222	0.3	0.6	0.3
20091216	16:50:24.47	38.092	16.3972	20.58		2.2	246	0.14	0.7	2.3
20091217	13:07:55.74	37.8077	16.1268	44.43		2.8	203	0.29	0.7	0.7
20091220	05:53:38.96	38.076	16.4228	15.63		2.1	253	0.11	0.7	1.1
20091220	05:54:23.42	38.111	16.37	15.16		2.2	238	0.25	0.6	1
20091223	02:11:59.85	38.0783	16.4107	9.7		2.7	251	0.18	1	1.3
20091225	16:37:55.26	38.0993	16.4158	4.83		1.5	319	0.04	1.5	1.2
20091226	08:19:57.44	38.085	16.4148	9.55		1.9	250	0.14	1	1.3
20091226	22:18:27.14	37.6545	15.2937	22.61		2.1	272	0.26	0.8	0.9
20091227	09:44:56.54	37.6947	15.1792	7.07		2	170	0.52	0.5	5.5
20091227	09:57:13.72	37.6765	15.2132	6.14		2.2	185	0.5	0.9	10.2
20091227	10:35:35.90	37.6788	15.1817	6.45		1.9	171	0.43	0.7	10.3
20091229	03:31:01.45	37.6932	16.1437	34.97		2.3	250	0.27	1	0.4
20091229	19:57:27.52	37.4718	15.6245	22.43		3	185	0.3	0.3	0.3
20100106	17:45:41.42	37.0617	15.2035	18.44		2.2	244	0.05	0.7	0.7
20100119	01:05:36.86	38.0843	16.4187	17.47		2.1	260	0.09	0.8	0.6
20100120	18:24:54.24	38.1013	16.3947	9.73		1.9	236	0.35	0.8	1.1
20100122	15:25:54.07	37.0212	16.1723	8.88		2.7	347	0.02	4.6	1
20100201	07:14:00.13	37.1455	15.1465	5.92		1.6	252	0.14	1.3	1.1
20100202	10:00:13.62	37.1757	15.1637	3.57		1.8	157	0.27	0.4	6.6
20100205	15:39:15.56	37.626	15.2385	7.45		2.3	277	0.41	1.1	0.8
20100208	18:47:51.50	37.8473	15.8733	32.39		2	193	0.26	0.5	1
20100211	22:49:55.80	37.5782	15.9072	30.74		2.4	212	0.27	0.8	2.4
20100214	00:51:04.61	36.4987	15.1185	6.18		2.5	323	0.24	0.6	33.3
20100219	10:23:36.97	37.1978	15.1465	3.31		2	137	0.26	0.3	9.7
20100222	05:48:18.65	37.3128	15.688	23.18		2.7	325	0.22	0.7	0.5
20100223	01:59:54.86	38.0287	15.5875	9.69		1.2	145	0.2	0.3	0.3
20100224	10:55:52.69	37.2123	15.1228	3.11		2.1	118	0.33	0.3	1
20100227	11:38:05.08	37.7432	15.532	33.74		2.5	155	0.27	0.5	0.7
20100303	11:06:38.01	37.1948	15.1342	3.03		1.8	132	0.23	0.3	99
20100312	22:12:56.15	37.1528	15.3785	13.58		1.9	276	0.11	0.7	1.4
20100320	03:50:05.31	38.3163	16.8175	55.87		2.3	190	0.41	0.7	1.1
20100321	13:32:38.48	37.8308	15.4948	22.73		1.6	163	0.2	0.3	0.5
20100321	13:38:02.65	37.8268	15.5025	22.03		1.8	166	0.26	0.4	0.5
20100321	14:32:06.36	37.7928	15.484	32.41		1.4	225	0.31	0.8	0.5
20100322	02:35:21.90	37.8143	15.501	23.32		1.4	262	0.1	0.8	1.1
20100325	01:07:34.61	37.1252	15.6168	16.47		1.6	315	0.11	0.7	2.7
20100327	13:15:14.60	37.0748	15.1085	17.59		2.5	147	0.27	0.4	0.6
20100401	21:10:16.15	37.8233	15.399	5.67		1.8	240	0.22	1.2	1.2
20100403	20:03:32.21	37.0425	15.143	17.11		2.3	174	0.27	0.4	0.4
20100403	21:20:50.93	37.716	16.0773	18.43		1.6	317	0.17	0.8	0.6
20100409	08:31:14.42	37.1775	15.1312	3.36		1.8	203	0.24	0.5	10.1
20100410	11:16:10.18	37.6152	15.1793	26.12		2	180	0.37	0.5	1.7
20100410	22:34:27.22	37.0455	15.5747	22.96		2.9	273	0.24	0.6	0.4
20100416	06:56:56.88	37.1893	15.1178	2.17		1.8	127	0.3	0.3	0.3
20100417	07:49:10.16	37.0388	16.1473	18.06		2.5	274	0.23	0.7	0.6
20100422	09:54:03.37	37.1895	15.1062	3.06		1.8	122	0.3	0.3	23.2
20100429	18:27:57.14	37.5298	16.1098	27.6		2.2	219	0.37	0.4	0.7
20100504	04:57:58.19	37.8102	16.1845	41.13		2	318	0.09	1.1	1.4
20100506	16:41:17.93	37.477	15.1753	17.18		2.4	134	0.35	0.5	1
20100508	22:23:30.01	36.5552	15.1177	12.7		3.6	188	0.43	0.5	0.4
20100509	16:09:44.24	36.5872	15.1312	13.12		2.5	215	0.41	0.7	4.3
20100512	05:18:05.40	37.158	15.5775	3.03		2.3	260	0.1	0.8	1.8
20100512	10:57:31.28	37.2797	16.0007	33.76		2.2	243	0.31	0.8	1.3
20100515	08:32:38.50	37.1153	15.2247	16.6		2	207	0.03	0.8	1.4
20100521	10:33:07.20	37.1942	15.1562	3.77		2.3	144	0.26	0.4	1.2
20100529	22:24:35.76	37.8548	15.5485	13.71		1.6	219	0.21	0.9	1.9
20100606	15:33:51.77	37.213	15.9512	34.87		2	246	0.28	1.4	3.1
20100611	10:24:51.57	37.1845	15.1453	3.54		1.6	143	0.34	0.3	5.2
20100618	06:52:46.94	37.7263	15.3327	21.69		1.8	209	0.29	0.5	0.5
20100619	20:26:01.78	37.9307	15.5675	10.82		2.3	121	0.23	0.2	1.3
20100625	11:17:09.29	37.199	15.1345	10.34		1.9	130	0.34	0.4	0.6
20100625	19:45:43.91	38.191	15.565	19.57		1.4	106	0.3	0.3	0.3
20100625	20:46:48.56	38.1985	15.57	10.89		1.2	151	0.03	0.4	13.5
20100626	15:39:59.00	37.2845	15.6133	28.52		2.5	202	0.33	0.6	0.7
20100626	16:42:31.31	38.1905	15.5648	16.97		1.7	106	0.31	0.3	0.6
20100626	20:36:15.39	37.3637	16.1177	24.02		2	251	0.28	20.6	28.9
20100627	14:37:16.15	38.1917	15.5677	16.59		1.3	136	0.31	0.4	0.7
20100629	03:25:27.38	38.1905	15.575	16.5		1.1	110	0.29	0.3	0.6
20100630	02:13:39.81	36.578	15.6005	28.3		2	339	0.27	2.2	99
20100630	08:45:12.76	37.2065	15.134	4.89		1.9	126	0.26	0.2	0.4
20100702	11:43:38.06	37.1895	15.13	1.72		2.3	221	0.23	0.7	0.3
20100704	08:18:49.37	38.1642	15.5935	10.19		1.2	126	0.22	1.4	17.9
20100706	04:24:54.01	38.2093	15.5917	15.36		1.1	186	0.01	0.7	1.4
20100707	22:17:16.71	37.9485	15.8657	7.63		1.6	221	0.12	0.7	0.4
20100708	18:16:41.23	36.9495	15.156	14.82		2	261	0.31	0.4	0.3
20100709	03:59:17.78	37.2758	15.3232	18.9		2	286	0.1	0.6	0.6
20100709	11:41:53.97	37.4988	17.0392	28.05		2.8	259	0.37	0.6	0.7
20100712	09:55:46.24	37.1408	15.1698	0.4		1.5	230	0.09	1.1	0.6
20100712	12:05:06.86	37.1942	15.1492	8.2		1.8	140	0.27	0.3	0.8
20100712	22:33:04.12	36.6993	15.2267	25.25		2	336	0.06	1.5	0.4
20100714	08:24:00.04	37.2243	15.1785	12.83		1.9	181	0.27	0.6	1
20100715	19:55:21.20	37.775	15.2088	29.77		1.6	183	0.3	0.5	1.1
20100716	22:28:26.98	37.5642	16.134	11.57		1.1	260	0.24	4.5	99
20100717	05:06:27.64	37.8328	15.665	34.56		1.8	169	0.22	0.3	0.4
20100718	13:17:29.11	37.8893	15.7212	46.25		2.7	141	0.36	0.3	0.4
20100719	09:54:13.65	37.2032	15.1307	3.17		1.5	126	0.27	0.5	17.4
20100719	23:18:49.98	37.1545	15.6315	25.63		2.4	225	0.24	0.6	0.3
20100721	12:49:08.94	36.6792	15.2947	24.15		2	324	0.09	0.7	0.3
20100722	09:56:13.75	37.158	15.1638	5.35		1.5	162	0.1	0.3	0.4
20100722	12:30:02.50	37.2025	15.1542	2.34		1.6	236	0.27	0.7	0.3
20100724	15:20:06.38	37.666	15.5783	31.39		2.4	168	0.09	0.9	0.8
20100726	09:59:47.42	37.194	15.151	4.75		2.1	141	0.22	0.2	0.4
20100804	08:00:18.30	36.536	15.1645	22.12		2.4	322	0.15	0.7	0.3
20100804	09:56:05.63	37.2055	15.147	1.98		1.8	133	0.21	0.2	0.2
20100821	14:46:51.15	37.7292	15.5205	31.01		1.5	237	0.09	4.1	4.3
20100824	07:05:39.22	38.0757	15.5445	8.71		1.6	118	0.31	0.3	0.4
20100825	00:41:57.47	37.546	15.1752	24.99		1.8	119	0.4	0.3	0.7
20100825	01:06:22.83	37.6003	15.2493	27.93		1.8	142	0.35	0.7	2.3
20100903	12:50:53.24	37.1492	15.1438	6.1		1.5	247	0.23	0.8	2.4
20100914	06:22:58.34	37.1202	15.3147	14.31		1.8	278	0.08	6.3	11.9
20100915	09:51:48.73	37.1973	15.1395	3.91		2.1	134	0.35	0.4	1
20100915	23:01:28.84	36.6442	16.3383	38.79		2.6	346	0.18	3.1	16
20100916	00:53:19.22	38.1052	15.5583	10.55		1.5	103	0.25	0.2	3.6
20100918	23:35:02.42	37.046	15.2907	18.98		2.8	206	0.4	0.4	0.4
20100923	06:53:21.63	37.858	15.539	10.59		1.4	218	0.21	0.7	8.6
20100923	08:35:56.58	37.2107	15.1533	1.53		2	134	0.4	0.3	0.2
20100928	17:08:46.41	37.5533	15.146	8.97		2	169	0.31	0.5	1
20100930	04:01:54.99	37.9058	15.6305	32.72		1.7	213	0.14	2.4	1
20101003	04:28:16.72	38.1873	15.5725	7.52		1.1	136	0.32	0.3	0.3
20101005	09:58:49.29	37.1547	15.2062	21.74		1.9	190	0.43	0.7	0.8
20101007	16:54:35.98	37.3205	15.2227	20.38		2.7	150	0.44	0.3	0.4
20101008	09:26:39.73	37.2367	15.1493	3.63	1.4		145	0.22	0.3	7.7
20101008	17:26:57.73	36.868	16.3515	39.08		3.6	228	0.45	0.8	5.2
20101013	10:05:01.03	37.1783	15.1242	7.02		1.8	134	0.1	0.3	0.8
20101014	13:07:39.06	37.039	15.068	25.19		2.6	145	0.14	0.3	0.6
20101016	10:46:23.09	37.408	15.5982	23		2.4	191	0.46	0.4	0.3
20101022	05:59:02.04	37.6173	16.0957	46.04		3.1	198	0.4	0.5	0.7
20101023	02:28:47.68	37.857	15.6053	17.23		1.5	151	0.35	0.7	1.2
20101029	01:37:47.70	37.4962	15.2335	12.18		2.4	251	0.42	1.7	7.5
20101029	07:26:20.60	37.5903	15.0897	2.97		2.1	195	0.3	0.3	0.3
20101029	21:10:10.23	37.7307	15.2478	5.82		2.2	115	0.41	0.2	0.4
20101030	04:54:32.57	37.1563	15.65	26.44		2	317	0.17	1.2	2.4
20101104	21:35:41.19	37.58	15.1912	3.04		2.6	155	0.37	0.3	0.8
20101105	02:17:19.54	37.5872	15.1445	3.11		2.8	122	0.42	0.2	0.9
20101106	07:15:18.91	37.7455	15.5207	27.01		1.8	168	0.23	0.6	0.8
20101108	18:17:33.13	37.607	15.147	5.91		2.9	109	0.45	0.3	1.1
20101109	13:03:52.99	37.4798	16.1598	27.74		2.9	252	0.39	0.9	1.2
20101110	22:55:32.27	37.1387	15.1025	15.97		2.2	135	0.23	0.3	0.5
20101113	10:22:27.56	36.5813	15.122	11.47		2.9	324	0.37	1.4	10.1
20101116	11:37:36.74	37.1787	15.0838	5.15		1.7	137	0.25	0.6	0.4
20101117	01:11:39.80	37.8422	15.5623	9.38		1.6	223	0.17	0.7	1
20101120	00:22:33.23	36.4835	14.9462	13.44		2.7	192	0.41	0.8	0.8
20101120	09:27:32.62	36.4187	15.0677	12.36		2.5	320	0.23	1.3	12.4
20101120	09:56:21.79	37.558	16.095	18.29		1.8	303	0.06	0.9	0.7
20101127	01:52:51.72	37.8737	15.5978	11.51		1.8	254	0.19	1.1	3
20101127	08:45:48.59	38.0613	15.6108	47.76		3.4	70	0.38	0.3	0.4
20101214	08:19:12.40	37.1923	15.8897	30.09		2.9	241	0.36	0.6	0.5
20101215	22:03:47.34	36.953	16.0942	28.03		3.2	231	0.33	0.9	0.9
20101220	10:16:50.37	37.1818	15.1007	5.59		1.7	122	0.3	0.5	0.4
20101221	11:04:45.78	37.8912	15.6822	30.76		1.5	219	0.14	0.9	0.8
20101223	10:07:26.93	37.2043	15.1337	2.82		2.1	127	0.28	0.3	0.3
20101227	09:47:49.64	37.1947	15.1053	1.77		1.7	153	0.12	0.4	0.2
20101227	10:50:25.44	37.2503	15.136	1.99		1.6	123	0.14	0.3	0.2
20101229	13:38:29.13	37.4793	15.7645	28		1.9	204	0.21	2	2.9
20101230	12:35:58.61	37.6052	15.2693	23.18		2	179	0.19	0.6	1.2
20110104	09:47:20.71	37.1973	15.1275	3.07		1.8	128	0.34	0.3	32.9
20110107	02:43:05.72	38.0683	15.5687	10.27		1.5	120	0.29	0.2	3.4
20110107	03:30:40.16	37.0323	15.3392	21.56		1.6	269	0.13	0.9	1.2
20110107	10:52:26.65	37.1937	15.158	3.59		1.9	201	0.25	0.4	6.5
20110110	12:47:42.38	36.9552	15.1752	2.58		1.7	274	0.21	2.3	0.9
20110110	20:07:05.29	36.9538	15.2277	18.62		1.7	296	0.07	0.6	0.6
20110111	08:58:02.10	37.214	15.1793	8.6		1.9	148	0.3	0.3	0.7
20110114	14:59:48.55	37.2078	15.1338	3.14		1.2	211	0.28	1.1	1.8
20110115	00:13:27.90	38.098	15.6377	10.36		1.1	234	0.12	4.7	99
20110207	18:48:45.46	37.387	16.0585	25.3		2.3	241	0.32	0.5	0.7
20110209	01:51:36.99	38.1032	15.5567	12.31		1.9	104	0.22	0.2	0.5
20110211	06:59:28.40	37.6762	15.6408	28.43		2.4	167	0.16	0.3	1.2
20110215	21:51:19.78	38.0713	15.6327	9.54		1.6	104	0.24	0.3	0.3
20110223	04:01:07.01	37.4785	16.5058	39.28		2.9	248	0.32	1.2	8.6
20110228	06:32:46.17	38.089	15.6625	10.13		2.1	134	0.27	0.3	30.4
20110302	09:50:25.02	37.207	15.1052	3.05		1.6	144	0.3	0.3	99
20110304	11:34:43.99	37.3235	15.9297	22.7		2.7	236	0.3	0.5	0.4
20110304	12:29:11.68	36.5185	15.0893	6.23		2.8	322	0.23	0.6	99
20110306	08:44:07.07	37.0743	15.0763	18.19		3.3	123	0.43	0.2	0.2
20110307	09:23:24.55	37.2063	15.1708	8.67		1.9	147	0.22	0.3	0.8
20110307	16:40:29.33	38.2097	15.544	10.59		2	111	0.34	0.8	1.4
20110307	20:07:52.07	38.1747	15.5495	6.24		2.1	107	0.37	0.2	0.3
20110307	20:18:08.73	38.1707	15.5632	7.07	1.5		157	0.25	0.5	0.7
20110308	20:15:26.22	37.8048	15.4207	6.93		2.2	162	0.25	0.4	0.5
20110309	01:55:03.48	37.8162	15.3978	4.51		2.6	123	0.31	0.3	0.4
20110309	04:23:50.61	37.8093	15.3858	15.73		3.8	123	0.49	0.2	0.3
20110314	09:58:52.70	37.811	15.3243	20.77		2.3	173	0.35	1	0.7
20110316	07:52:46.25	37.2505	15.4722	14.32		2.2	286	0.17	1	1.4
20110316	10:56:07.67	37.1905	15.1508	5.23	1.8		199	0.17	0.6	2.3
20110317	04:03:08.21	37.8733	16.24	41.6		2.3	316	0.16	0.9	0.8
20110318	20:25:04.70	37.8477	17.4403	39.27	2.4		327	0.37	2.7	99
20110321	01:10:15.85	37.235	15.9403	23.1		2.4	243	0.32	0.5	0.3
20110325	10:58:06.06	37.1978	15.1483	3.73		2.1	138	0.27	0.2	0.6
20110329	09:55:48.27	37.1895	15.1383	2.58		1.6	137	0.32	0.3	0.3
20110330	15:30:20.57	37.144	15.1865	11.84		1.5	206	0.29	0.8	1.2
20110401	08:30:37.87	37.1897	15.1557	3.06		1.6	204	0.23	0.4	99
20110404	08:16:01.94	37.2588	15.1368	2.57		1.5	115	0.09	0.3	0.2
20110405	07:34:59.53	37.0802	15.1357	12.53		2.5	163	0.26	0.3	0.3
20110408	17:19:54.90	37.081	15.3062	22.69		1.9	278	0.09	1.7	1.5
20110410	02:27:50.13	37.1973	15.1865	18.99		1.7	163	0.06	0.5	0.6
20110411	00:03:42.31	37.9332	15.5448	14.64		1.5	179	0.32	0.3	0.7
20110419	12:41:29.95	37.0538	15.4137	26.9		2	301	0.13	1	0.4
20110420	09:42:15.67	37.1902	15.1547	5.13		1.5	145	0.27	0.3	0.5
20110423	08:37:20.56	37.1203	15.279	16.54		1.6	268	0.1	1.3	1.3
20110425	01:02:20.28	37.1347	16.4365	26.32	2.3		351	0.31	99	99
20110427	04:45:24.52	37.142	15.7248	23.55		2.9	245	0.37	0.5	0.3
20110428	03:50:34.26	38.282	16.815	57.68		2.2	253	0.18	0.8	1
20110502	09:54:14.41	37.1832	15.1662	3.08		1.8	155	0.2	0.3	1.4
20110503	22:24:51.92	37.7568	16.6843	36.5		3.3	220	0.48	0.5	1.8
20110504	01:41:11.95	37.7775	16.6707	50.64		2.1	307	0.36	1.6	3
20110505	07:58:22.66	37.191	15.1582	4.9		1.7	204	0.18	0.4	0.6
20110505	11:33:34.98	37.5245	15.4378	28.08		1.8	238	0.14	0.9	3.2
20110506	16:32:20.54	36.9632	16.3103	28.06		2.6	262	0.44	0.7	0.8
20110507	23:37:41.05	36.9897	16.3222	51.2		2	341	0.19	5.5	15.7
20110509	07:58:00.56	37.1777	15.1362	4.08		1.4	206	0.11	0.4	0.7
20110511	10:09:02.25	37.1848	15.1428	4.87		1.7	201	0.25	0.4	2.1
20110517	16:44:06.19	37.7428	16.7147	28.07		2.7	256	0.27	0.6	1.4
20110518	11:23:11.17	37.1993	15.1618	4.16		2	145	0.28	0.2	0.5
20110518	17:30:12.29	37.251	15.5832	25.59		2.1	207	0.48	0.5	0.3
20110519	22:45:53.25	37.7685	15.5232	10.9		1.7	142	0.28	0.2	1
20110524	00:03:51.88	38.1267	16.9825	50.79		2.6	269	0.24	0.8	1.3
20110527	08:29:23.10	37.924	16.0108	33.47		2	261	0.37	0.7	0.3
20110527	10:02:45.76	37.1897	15.1473	4.95		1.9	141	0.24	0.4	1
20110601	07:56:04.00	37.658	16.1067	29.09		2.3	210	0.34	0.4	0.4
20110601	08:45:56.34	37.1893	15.1418	3.13		1.9	178	0.09	0.5	1
20110615	02:35:58.63	37.0617	16.3518	26.43		2.4	244	0.28	1	1
20110616	05:36:35.23	37.226	15.5838	21.76		2.1	312	0.19	0.7	1.4
20110616	09:23:12.14	37.868	15.3207	9.8		1.6	272	0.09	2.2	33.3
20110616	15:59:31.20	37.3772	16.0063	27.13		2	237	0.4	5.3	7.6
20110630	11:53:50.58	37.8327	15.4307	10.09		1.6	298	0.27	0.9	99
20110702	13:49:44.21	36.7187	15.5573	32.9		3.1	208	0.31	0.4	0.5
20110705	20:06:56.01	37.2047	15.7903	44.71		1.9	293	0.12	3.8	6.7
20110706	05:10:27.34	37.6825	16.6905	28.86		2.6	238	0.38	0.5	0.5
20110706	23:01:57.45	37.3978	15.8875	10.13		2.1	239	0.34	0.8	33.3
20110707	15:27:35.55	37.143	15.1567	6.84		1.4	189	0.19	0.8	2
20110708	08:19:48.65	37.2818	15.1685	6.49		1.8	285	0.09	0.8	0.7
20110710	03:07:04.63	36.685	15.526	18.09		3.9	202	0.38	0.5	0.5
20110711	08:36:28.96	37.198	15.12	1.45		1.8	162	0.14	0.3	0.2
20110712	07:11:07.44	36.4952	14.9507	5.09		2.4	311	0.37	0.9	2
20110712	18:46:00.30	36.719	15.5378	26.45		2.4	320	0.13	0.8	0.4
20110714	08:25:24.38	37.1895	15.1565	4		1.8	188	0.22	0.4	0.6
20110719	08:21:49.55	37.2047	15.2833	6.09		2.4	306	0.33	0.8	99
20110721	10:18:57.18	37.2027	15.1293	2.29		1.7	126	0.23	0.3	0.3
20110722	07:45:34.64	37.1953	15.1435	2.37		1.9	137	0.16	0.3	0.2
20110724	17:26:19.80	38.18	16.2822	52.13		3	204	0.3	0.5	0.5
20110728	10:23:25.14	37.1865	15.1508	3.54		1.7	145	0.22	0.3	1.2
20110730	20:03:08.31	37.4378	15.6072	25.31		2.2	318	0.12	0.7	0.3
20110801	15:48:09.89	37.1272	15.2217	15.62		1.8	303	0.19	1.1	1.3
20110803	02:44:49.90	37.7703	16.0683	21.26		1.6	337	0.23	2.4	4.6
20110804	10:20:46.75	37.1983	15.1452	3.04		1.7	179	0.26	0.4	0.9
20110807	04:11:25.47	37.0157	15.0938	10.32		1.1	165	0.07	2.1	3.8
20110807	04:27:50.73	36.4103	15.6668	36.49		2.2	264	0.48	1.2	1
20110808	10:03:21.84	36.5693	15.0225	8.6		2.7	310	0.2	0.6	0.9
20110808	10:36:31.39	36.5588	15.047	2.99		2.1	312	0.31	1.2	0.4
20110808	14:51:40.80	37.1913	15.163	5.16		1.9	192	0.1	0.4	0.5
20110808	15:37:25.67	36.3975	15.9227	34.96		2.4	277	0.46	0.7	0.6
20110809	09:26:50.41	37.267	15.2038	7.55		1.6	289	0.02	0.7	0.9
20110812	11:43:00.23	37.2653	15.2043	15.64		2.6	256	0.41	0.6	0.6
20110814	12:44:44.96	37.804	15.3772	15.64		2.5	124	0.38	0.2	0.4
20110816	08:10:30.34	37.2147	15.1987	11.05		2.3	212	0.24	0.6	0.8
20110817	07:50:18.14	37.2032	15.137	4.98		1.9	129	0.26	0.5	0.9
20110817	13:00:39.16	36.7918	16.2382	37.03		2.2	285	0.39	1.2	8.3
20110820	06:48:10.99	37.7255	15.9792	23.64		2.7	196	0.32	0.4	0.6
20110822	01:11:32.89	36.5937	15.0302	1.76		2.3	196	0.37	0.5	0.1
20110822	17:49:45.36	37.9523	15.3838	6.01		1.5	243	0.29	0.6	0.4
20110823	20:19:03.70	37.8862	15.4893	12.12		1.9	122	0.46	0.2	0.6
20110824	12:22:14.09	37.9592	15.408	35.73		2	117	0.33	0.3	0.3
20110824	12:22:53.13	37.9552	15.4035	35.39		2	118	0.25	0.3	0.4
20110827	09:21:09.25	37.8027	15.377	11.36		1.4	124	0.26	0.4	2.7
20110829	13:58:28.78	37.1315	15.7542	22.69		2.7	229	0.42	0.4	0.3
20110829	16:53:04.02	37.1403	15.7402	23.88		2.3	235	0.28	0.5	0.3
20110831	20:31:34.28	37.8657	15.529	7.32		2.6	128	0.3	0.2	0.4
20110831	22:10:24.08	37.2695	16.0317	26.36		3.1	231	0.36	0.6	0.6
20110912	02:39:55.68	38.011	15.6338	52.32		1.6	119	0.22	0.5	0.6
20110912	23:23:58.65	38.0413	16.1885	15.97		2.1	296	0.25	1	0.5
20110914	21:31:54.26	37.873	15.6605	23.65		2	173	0.13	0.7	1.3
20110918	02:24:43.39	37.7913	15.5997	20.16		1.5	288	0.21	1	99
20110918	05:44:09.66	37.9147	15.4323	9.28		1.6	206	0.29	0.5	0.5
20110923	23:26:13.37	37.83	15.3762	3.02		1.8	155	0.21	0.3	0.6
20110929	13:23:07.89	37.1852	15.1282	3.56		1.6	133	0.21	0.3	0.8
20110929	22:59:37.51	36.9992	15.3633	27.27		2	281	0.16	0.6	0.2
20110930	07:26:33.50	36.8635	16.5765	27.99		2.8	316	0.28	22.1	31.5
20111001	03:40:56.55	37.6795	15.4687	16.55		1.6	293	0.32	0.9	3.1
20111001	12:20:36.16	36.5343	15.0493	19.69		2.5	314	0.22	1	0.6
20111002	00:38:14.25	36.6285	15.103	6.21		1.5	320	0.47	1.1	99
20111003	08:28:56.17	37.2092	15.162	8.17		1.5	192	0.29	0.4	0.9
20111005	10:10:26.69	37.2585	15.139	3.11		1.5	116	0.34	0.4	12.7
20111006	08:46:01.02	37.1982	15.1305	3.1		1.7	169	0.3	0.4	0.9
20111009	08:28:25.70	36.9835	15.045	3.08		3.3	152	0.37	0.2	0.3
20111010	02:44:52.27	37.8868	15.9582	39.86		2.6	253	0.29	0.7	0.9
20111011	09:11:58.79	37.1523	15.338	11.6		2.5	221	0.25	0.4	0.4
20111012	17:19:47.96	36.863	16.5493	27.91		2.7	272	0.34	1.6	2.2
20111013	02:42:14.72	36.8855	16.5967	27.9		2.3	316	0.22	99	99
20111015	01:03:52.20	37.0072	15.1225	5.65		2.2	195	0.1	99	99
20111015	10:55:29.25	37.827	15.569	42.02		2.2	246	0.22	1.3	1.9
20111018	08:21:36.98	37.182	15.1533	3.51		1.9	248	0.16	0.6	8.5
20111018	09:07:25.66	37.2525	15.2015	7.41		1.6	276	0.12	0.7	1
20111019	13:52:46.72	37.208	15.2158	5.54		1.7	278	0.3	0.9	0.6
20111021	09:42:43.38	37.193	15.1327	2.64		1.9	171	0.21	0.3	0.2
20111022	07:31:30.33	36.6013	15.0368	6		2.4	325	0.34	0.7	33.3
20111023	17:25:14.65	38.2282	16.4625	63.99		2	266	0.15	2.4	1.1
20111025	09:17:39.39	37.1943	15.1413	3.09		1.8	177	0.31	0.5	99
20111106	16:03:50.40	37.1595	15.3462	18.66		2.8	266	0.23	0.5	0.7
20111108	04:40:02.16	37.4208	16.0727	28.07		2.7	240	0.24	0.7	1.5
20111115	07:23:03.98	37.8367	15.8047	36.44		3.1	165	0.38	0.3	0.6
20111119	08:36:58.09	37.6673	15.2883	30.88		2	204	0.21	1.4	2
20111120	00:41:41.59	37.0763	16.7238	28		2.4	297	0.24	7.2	9.9
20111128	06:51:46.24	37.1778	15.173	15.16		1.5	198	0.15	0.7	1.1
20111201	09:28:55.10	37.1713	15.0542	4.09		1.9	140	0.26	0.3	0.4
20111202	10:55:29.59	37.1453	15.1655	3.07		1.5	194	0.28	0.4	1.1
20111202	16:06:21.48	37.1492	15.1707	4.78		1.7	197	0.22	0.4	0.5
20111207	10:24:49.66	37.2035	15.1243	6.48		1.7	123	0.44	0.4	1.5
20111210	00:26:30.40	37.6562	15.7775	28		2.2	188	0.33	0.3	1
20111210	01:04:23.58	37.4137	15.2142	17.92		2.7	129	0.32	0.2	0.4
20111210	01:52:30.77	37.4125	15.1863	20.08		1.9	183	0.25	0.4	0.5
20111210	11:14:14.10	37.8627	17.3485	15.99		2.6	294	0.47	1.9	2.2
20111213	10:31:05.68	37.2543	15.1518	3.19		1.7	125	0.13	0.4	7.7
20111215	08:54:52.97	37.196	15.1433	4.12		1.6	136	0.24	0.2	0.5
20111216	11:18:27.93	37.1432	15.133	13.61		1.6	149	0.29	0.9	0.9
20111219	09:20:26.90	37.8165	15.4328	16.59		2.4	207	0.19	0.6	0.6
20111219	10:54:37.55	37.1677	15.1672	6.46		1.5	234	0.19	0.6	2.4
20111224	03:26:53.28	37.8255	15.8915	29.94		1.6	265	0.11	1.7	1.6
20111231	14:43:00.88	37.235	16.0208	28.29		2.8	248	0.34	0.6	1.1
20120102	12:23:34.59	37.0687	15.5727	23.2		2.2	331	0.16	0.9	0.5
20120102	15:14:54.32	37.9178	16.8372	58.46		2.4	264	0.4	1.1	1.9
20120107	17:51:35.29	37.2448	15.154	18.31		2.1	302	0.05	0.9	0.8
20120115	10:11:34.21	37.8012	15.3515	7.46		1.5	141	0.25	0.4	1
20120116	01:40:52.85	38.0732	15.5208	11.73		1.7	199	0.24	0.6	3.2
20120117	11:22:23.39	36.5045	15.0222	6.29		2.1	336	0.29	1.1	99
20120119	16:17:44.55	37.624	15.2082	13.54		1.6	321	0.22	1.3	8.5
20120121	22:24:46.38	37.1158	15.425	20.24		2.6	247	0.31	0.5	0.5
20120128	12:42:07.11	37.8017	15.378	4.97		1.8	131	0.29	0.2	0.4
20120204	14:53:13.60	37.1295	15.252	23.43		3.1	202	0.39	0.3	0.4
20120206	02:40:30.56	37.4025	15.629	25.03		2.3	247	0.26	0.7	0.4
20120209	09:31:30.34	37.1942	15.1262	5.51		1.7	129	0.37	0.3	0.6
20120213	02:49:20.77	37.7603	15.5327	32.74		1.9	176	0.07	0.8	1.5
20120214	11:14:19.70	37.1455	15.1538	11.43		1.5	160	0.24	0.4	0.8
20120215	10:29:03.73	37.1015	15.2932	3.9		2.1	307	0.34	0.6	0.7
20120216	21:26:14.86	37.3193	15.525	27.07		2.4	333	0.06	1.2	0.3
20120218	08:58:54.15	37.4738	16.0937	27.95		2.4	240	0.24	0.6	0.9
20120224	15:31:19.84	37.419	15.8798	44.46		2.4	343	0.07	1.7	4.6
20120226	16:17:23.31	37.2942	16.0528	25.82		3.7	230	0.34	0.6	0.5
20120302	10:01:26.22	38.0963	15.6133	9.46		1.9	131	0.26	0.4	0.4
20120307	09:26:32.49	37.2583	15.1287	3.43		1.3	112	0.12	0.3	3.8
20120313	17:54:26.23	37.5312	15.9768	28		2.3	236	0.32	0.7	2.8
20120318	10:55:58.63	37.3932	15.145	21.6		1.9	332	0.14	1	0.9
20120319	01:35:36.91	37.9223	15.3415	3.04		1	258	0.26	0.6	99
20120320	00:11:07.45	37.1885	15.0673	23.29		1.6	186	0.05	0.5	0.7
20120320	03:07:42.58	37.2157	15.1527	23.51		1.7	240	0.05	0.7	0.7
20120321	19:08:04.07	37.1942	15.5373	34.25		2	338	0.02	3.3	4.7
20120322	04:44:42.00	38.0632	16.232	9.16		1.8	300	0.22	0.6	0.3
20120323	08:03:24.56	37.1723	15.0977	11.95		1.7	153	0.38	0.6	0.6
20120324	05:37:21.46	36.6858	15.19	18.9		2.9	186	0.46	0.4	0.4
20120324	12:34:10.65	37.2018	15.0878	24.47		1.9	202	0.11	0.4	0.6
20120324	20:34:59.34	37.5533	15.9143	25.87		3	205	0.32	0.4	0.5
20120325	00:28:43.47	37.7923	15.461	20.56		1.2	245	0.28	0.8	1.6
20120326	10:07:03.58	37.135	15.1692	3.62		1.8	171	0.11	0.3	1.3
20120327	07:48:02.08	37.1852	15.1452	4.04		1.6	240	0.17	0.6	0.8
20120329	08:44:56.88	37.2002	15.1478	1.76	2.1		181	0.18	0.4	0.2
20120329	21:09:35.59	36.3773	15.5647	32.11		2.3	330	0.17	2.2	2.2
20120330	08:27:01.35	37.2548	15.1685	4.53		1.8	238	0.02	0.6	1.4
20120403	22:03:34.88	37.6432	15.2232	11.62		2.3	160	0.42	0.3	0.7
20120404	09:53:38.47	37.1523	15.2082	5.11		2.1	217	0.15	0.5	0.6
20120407	15:06:55.38	37.6438	15.198	2.69		2.5	128	0.38	0.3	0.2
20120411	12:04:54.27	38.1742	15.5653	3.17		1.9	188	0.22	0.4	20.1
20120412	12:57:10.20	37.8837	15.6187	14.53		3	132	0.34	0.2	0.3
20120412	13:02:28.38	37.881	15.6218	17.47		2.1	148	0.24	0.3	0.6
20120412	13:05:49.71	37.9073	15.6192	13.37		1.7	200	0.18	0.4	2.8
20120412	13:20:28.65	37.875	15.6298	13.81		3.2	135	0.5	0.2	0.3
20120413	17:50:21.30	37.3808	16.052	25.77		2.8	224	0.3	0.4	0.6
20120419	01:06:18.19	37.6538	16.8407	36.42		3.5	246	0.39	0.5	0.9
20120419	13:00:44.71	37.9005	15.6763	32.6		2.3	141	0.3	0.3	0.7
20120422	08:30:53.00	37.7523	16.2733	37.97		1.8	231	0.28	0.5	0.8
20120429	06:00:27.74	36.93	15.6737	24.73		2.4	328	0.24	0.7	0.3
20120501	23:29:06.13	37.6015	15.6338	24.55		2	221	0.35	0.6	0.4
20120513	03:32:04.71	37.32	15.8858	24.13		2.1	244	0.27	0.6	0.3
20120513	12:26:09.61	37.9318	16.3433	30.56		1.8	270	0.23	1	0.9
20120518	10:22:07.27	37.5447	15.381	25.58	1.9		324	0.1	0.8	0.3
20120524	15:17:50.64	37.1393	15.1503	3.07		1.7	160	0.17	0.5	1.7
20120525	01:29:40.91	36.9367	15.1068	5.82		2.6	175	0.32	0.3	0.3
20120601	22:17:38.65	37.0402	15.0993	17.68		1.7	177	0.11	0.4	0.6
20120602	01:35:36.91	37.1113	15.357	22.76		2	288	0.14	1.2	2.2
20120602	02:24:58.05	37.4883	15.897	35.27		1.9	236	0.23	1	4.1
20120602	19:27:35.52	38.205	15.6173	52.83		2.1	83	0.26	0.5	0.5
20120605	15:20:01.15	37.2045	15.4163	25.66		2	293	0.16	0.6	0.3
20120606	16:45:25.66	37.3878	16.3235	25.84		2.1	264	0.14	3.3	4.5
20120609	03:01:13.62	36.7733	15.2558	25.11		2.4	315	0.11	1.9	0.4
20120610	05:54:34.21	37.2885	15.1798	23.43		1.5	289	0.29	0.6	0.5
20120612	13:43:09.85	37.8212	15.5002	32.24		1.8	246	0.2	1.1	0.9
20120615	06:27:25.34	37.4765	16.2857	28.09		3.7	209	0.35	0.6	0.4
20120615	08:25:23.65	37.4733	16.204	32.15		2.4	269	0.29	1.4	1.2
20120615	14:10:38.22	37.4703	16.2438	27.78		2.2	255	0.33	1.1	1.1
20120616	05:01:14.99	37.3055	15.258	21.39		1.6	173	0.08	0.5	0.6
20120616	06:21:53.86	37.3085	15.2748	20.84		2.7	175	0.29	0.3	0.4
20120618	08:50:03.85	37.2578	15.1385	3.24		1.7	116	0.18	0.3	5.7
20120618	20:57:25.49	37.4715	16.1715	46.39		2	261	0.18	1.8	6
20120620	02:25:50.34	37.7562	16.0487	37.5		1.9	199	0.24	0.5	0.7
20120620	07:35:23.17	37.6392	15.3348	8		2.2	97	0.33	0.3	0.2
20120621	14:44:21.43	37.6357	15.1575	6.41		1.5	175	0.19	0.7	1.8
20120625	10:52:49.97	36.9905	15.0518	3.06		3.1	160	0.45	0.2	0.2
20120627	01:07:38.06	36.9762	15.037	3.01		2.7	168	0.42	0.2	0.2
20120627	02:48:01.01	36.9797	15.039	3.05		3.3	158	0.34	0.2	0.3
20120630	21:45:23.41	37.5228	16.0687	32.51		2	235	0.23	0.8	0.8
20120701	09:26:55.64	37.3075	15.1025	19.87		1.6	194	0.2	0.4	0.5
20120701	16:18:29.98	38.0228	16.3242	14.64		2	288	0.28	0.7	1.1
20120702	05:02:29.35	37.9938	16.231	19.03		2	164	0.48	0.7	0.3
20120702	13:17:21.03	38.0067	16.2503	21.91		1.6	246	0.17	0.7	0.9
20120703	10:50:13.58	37.0805	15.9315	27.77		2.9	243	0.41	0.7	0.9
20120704	11:12:09.98	37.457	16.7577	27.95		4.5	250	0.39	0.5	0.6
20120704	14:36:34.24	37.5198	16.6128	32.78		2.8	263	0.46	0.8	0.6
20120705	13:59:17.41	36.8252	15.2213	20.19		1.6	309	0.23	0.7	0.7
20120706	19:30:33.16	37.3033	15.2302	24.2		2.4	169	0.33	0.3	0.4
20120706	21:13:35.98	37.3143	15.1102	21.65		1.7	201	0.16	0.4	0.5
20120707	03:16:24.01	37.3162	15.1173	20.92		1.6	205	0.14	0.5	0.5
20120707	22:21:30.45	38.1098	17.3863	27.42		1.8	294	0.31	0.9	0.8
20120709	07:35:41.21	36.5598	15.3283	19.77		1.7	323	0.29	0.8	0.5
20120709	08:13:04.41	37.2123	15.1475	4.56		2	129	0.18	0.3	0.8
20120711	21:19:38.25	37.0523	15.4287	9.92		2.2	252	0.34	0.4	0.4
20120712	07:41:51.64	37.2105	15.1472	2.94		1.8	180	0.26	0.3	0.2
20120713	23:11:13.74	37.2808	16.221	30.28		2.4	318	0.28	1.1	2.1
20120714	09:42:41.79	38.0272	16.2813	9.32		2.3	243	0.26	0.9	1.4
20120714	09:45:34.40	37.9768	16.2682	19.91		1.6	257	0.18	0.7	0.4
20120714	11:19:02.72	38.001	16.2798	19.04		1.8	255	0.2	0.6	0.7
20120714	13:36:12.15	38.0113	16.271	16.93		1.6	247	0.08	0.7	1.3
20120714	15:24:13.95	38.0045	16.2702	17.38		1.6	249	0.09	0.7	1.2
20120715	02:08:24.93	37.4687	16.8057	39.57		1.7	286	0.2	2.1	1.2
20120717	11:11:14.01	37.984	16.2617	20.04		2.4	216	0.29	0.4	0.5
20120717	11:17:36.06	38.0225	16.2222	10.89		2.4	209	0.41	0.5	0.9
20120717	11:19:53.92	38.032	16.2787	6.34		2.5	219	0.38	0.5	0.4
20120717	11:22:39.10	37.9867	16.2662	23.34		2.5	213	0.3	0.5	0.5
20120718	01:31:50.66	38.0175	16.2577	17.15		2.4	218	0.32	0.9	0.8
20120718	01:53:14.71	38.017	16.278	18.52		1.6	246	0.24	0.6	0.7
20120718	09:54:33.41	37.1907	15.165	4.13		1.7	147	0.19	0.5	0.2
20120718	11:17:09.74	37.8585	16.2528	23.94		2.6	219	0.42	0.9	1
20120720	09:56:49.84	37.1952	15.1472	0		1.8	139	0.08	0.5	0.4
20120721	13:58:12.30	36.5797	15.7357	26.77		2.2	330	0.25	11.6	16.6
20120722	12:42:37.62	37.253	15.6247	29.36		1.9	266	0.37	0.6	1.5
20120723	02:46:42.42	37.4367	16.7067	28.03		2.6	250	0.26	0.8	0.7
20120726	09:53:33.01	37.6523	16.1938	21.25		1.9	284	0.36	4.7	1.7
20120726	12:56:32.43	37.039	15.6668	21.43		2.2	283	0.31	0.6	0.5
20120726	14:20:03.72	37.9322	16.3165	7.99		3	209	0.48	0.5	0.9
20120728	02:51:22.98	37.0875	15.5677	25.92		2.7	226	0.3	0.4	0.2
20120729	23:08:53.27	37.1198	16.0438	18.75		1.8	308	0.17	1	0.7
20120731	07:27:27.23	37.8142	16.3738	6.47		2.1	240	0.39	0.7	0.6
20120801	10:56:56.90	37.531	16.104	23.49		1.6	258	0.25	18.7	26.4
20120802	00:02:07.19	38.0527	16.268	5.13		2.3	215	0.58	0.7	0.4
20120802	09:55:51.24	37.1925	15.1322	7.19		2	188	0.15	0.4	0.3
20120802	12:19:17.73	37.9472	15.3955	15.02		2.2	121	0.36	0.5	0.7
20120803	06:06:11.53	37.9565	16.9613	31.97		2.3	247	0.37	0.6	0.5
20120803	23:18:29.29	37.6388	16.186	26.66		1.8	223	0.35	0.8	1.3
20120807	01:36:32.86	37.5515	15.365	31.03		1.9	100	0.41	0.6	0.8
20120807	08:22:08.52	37.2028	15.148	3.79		1.9	135	0.21	0.2	0.5
20120808	18:38:35.70	37.4028	15.1862	11.18		1.6	294	0.29	0.8	1.5
20120810	07:59:12.58	37.1982	15.1493	4.03		2	114	0.35	0.5	0.5
20120817	09:29:02.51	37.0898	15.4167	11.9		2.7	214	0.33	0.3	0.4
20120818	03:37:16.67	37.248	15.2045	18.43		1.4	166	0.25	0.5	0.5
20120818	11:27:34.03	37.5077	16.8012	28.61		2.5	265	0.33	0.8	0.8
20120818	22:23:02.66	37.3157	15.2052	17.74		1.9	157	0.15	0.3	0.3
20120821	23:41:42.35	37.0823	15.2285	24.8		1.7	189	0.17	0.4	0.6
20120824	16:38:58.29	37.0872	15.3168	24.95		1.9	223	0.37	0.6	0.4
20120825	21:33:31.85	37.9368	15.5662	3.01		2.4	117	0.35	0.2	0.2
20120829	07:40:55.41	37.1533	15.0425	16.42		1.6	100	0.25	0.4	1
20120830	10:47:35.54	37.8612	16.7283	26.5		2.9	234	0.39	0.8	0.6
20120902	06:48:19.23	37.4962	15.1402	21.32	1.8		234	0.17	1.3	1.6
20120903	01:26:24.27	37.1542	15.2913	24.83		1.7	187	0.2	0.4	0.5
20120904	11:28:44.46	38.138	15.6185	8.43		1.6	118	0.27	0.2	0.2
20120906	00:39:42.18	37.5037	16.0187	30.53		2.4	234	0.28	0.8	2.2
20120907	01:54:40.56	37.9415	16.2363	36.45		1.6	326	0.14	1.5	0.7
20120907	21:01:45.44	37.5972	16.1843	24.49		2.1	246	0.18	4.1	5.7
20120909	18:00:08.53	37.6948	15.8697	24.74		1.6	213	0.19	0.7	1.1
20120910	16:23:16.23	38.0205	16.2202	67.41		1.7	198	0.37	0.9	0.6
20120911	13:49:25.02	37.1498	15.2118	12.29		1.9	209	0.09	0.5	0.3
20120913	20:47:27.40	37.1038	15.269	11.09		2	205	0.21	0.5	0.6
20120917	02:53:40.67	37.906	15.8845	52.26		2.3	164	0.36	0.4	0.5
20120917	08:52:30.68	37.3023	15.3065	12.82		1.8	156	0.32	0.5	0.4
20120918	19:03:19.14	37.3477	15.2133	23.41		1.2	154	0.31	0.5	0.5
20120920	10:14:26.47	37.1875	15.1552	2.55		1.8	161	0.26	0.4	1.4
20120922	05:26:17.89	37.1712	15.3105	8.86		1.2	205	0.1	0.5	1.4
20120922	17:25:09.03	37.7947	16.084	43.99		1.9	200	0.3	0.6	0.7
20120925	10:16:04.75	37.1877	15.2147	11.53	1.5		224	0.26	0.5	0.9
20120926	13:47:02.71	36.6993	16.791	63.56		2.7	276	0.3	2.1	2.3
20120927	06:44:26.04	37.266	15.8553	35.05		2.9	221	0.33	0.4	0.5
20120929	17:31:35.10	37.3632	16.1215	36.95		2.1	252	0.3	1	5
20120930	06:31:31.82	37.4825	15.1622	17.69		1.8	111	0.22	0.3	0.6
20121002	18:35:24.88	38.0682	16.3095	44.43		2	206	0.33	0.7	0.6
20121003	12:44:40.17	36.502	15.0695	6.44		2.1	315	0.28	3.4	1.4
20121003	22:34:13.26	37.1702	15.5562	50.03		2.5	257	0.24	2.7	4
20121005	10:21:58.01	37.195	15.1678	3.4		1.7	153	0.2	0.5	0.3
20121008	04:57:07.02	38.0577	16.1612	9.65		1.9	261	0.2	0.5	0.2
20121010	19:43:09.20	36.6117	15.5752	25.53		2.3	214	0.28	0.5	0.4
20121011	19:53:08.81	37.8052	15.3863	16.84		2.1	109	0.34	0.2	0.4
20121012	13:12:28.98	37.6668	16.7258	33.67		2.5	258	0.3	1.6	2.1
20121012	13:15:36.13	36.392	15.4153	30.26		2.3	317	0.41	1.3	1.7
20121012	22:12:06.63	37.6262	15.1927	24.62		1.9	60	0.41	0.2	0.4
20121017	17:48:07.64	37.8032	16.6622	51.06		1.9	251	0.33	1.5	2.4
20121018	06:18:48.35	37.2723	15.1608	20.83		2	151	0.28	0.3	0.4
20121019	18:37:18.68	37.121	15.3557	13.01		2.6	223	0.32	0.3	0.4
20121022	01:03:43.13	38.19	17.0702	52.32		1.9	252	0.43	1.1	2.1
20121028	10:33:12.22	37.1513	16.3355	17.77		2.7	273	0.26	1.4	1.9
20121029	03:52:59.78	37.0847	16.508	23.25		3	284	0.29	0.9	0.9
20121031	07:48:48.66	37.1412	15.533	25.63		2.4	256	0.29	0.5	0.3
20121101	08:04:57.76	38.0228	15.4977	48.27		2.2	83	0.23	0.6	0.7
20121101	16:11:57.76	38.1927	16.7113	33.67		2.4	233	0.44	0.8	0.4
20121101	19:03:47.29	37.9923	16.2393	55.8		1.8	202	0.34	0.5	0.5
20121105	03:22:19.99	37.9188	15.4485	4.1		1.5	227	0.2	0.8	14.9
20121107	10:58:40.09	37.1953	15.1595	3.85		1.7	138	0.35	0.5	1.1
20121108	23:21:59.10	37.496	15.1558	26.16		2	210	0.33	1.6	0.7
20121109	02:48:14.75	36.4208	15.4033	28.16		2.3	317	0.26	0.9	0.4
20121109	13:52:36.45	37.9143	15.6715	28.28		2.1	136	0.26	0.3	0.7
20121109	19:40:38.83	36.574	15.077	2.83		2.6	197	0.22	0.5	0.2
20121111	19:52:16.85	37.7605	16.8275	74.67		2.4	311	0.23	3.4	4.3
20121111	22:31:31.15	37.4233	15.7952	32.89		2.3	213	0.48	0.6	0.5
20121118	02:05:29.56	37.9948	16.2302	21.54		1.9	295	0.11	0.9	0.5
20121118	02:37:29.49	37.4943	15.7645	29.76		1.8	204	0.26	0.9	2.3
20121118	05:06:09.98	37.0593	15.5312	19.21		2	241	0.36	0.5	0.7
20121118	22:25:36.49	37.0962	15.7447	4.54		2.5	267	0.29	0.5	0.4
20121122	10:57:36.05	37.8027	15.2627	11.94		1.5	178	0.21	0.5	2.1
20121124	23:38:56.81	37.5773	16.2632	28.08		2.8	207	0.33	0.4	0.4
20121125	12:11:31.03	37.9143	15.4373	6.9		1.9	104	0.26	0.1	0.2
20121126	20:32:15.58	36.9463	15.7507	16.23		2.3	237	0.33	0.4	0.7
20121130	22:43:34.51	37.9768	15.4845	8.72	1.8		180	0.18	0.4	0.3
20121204	16:26:26.09	37.6562	15.1527	9.14	2.2		69	0.28	0.2	0.2
20121204	17:26:09.73	37.6417	15.1743	16.25		2.1	60	0.29	0.2	0.2
20121207	10:23:23.81	37.9378	15.4713	8.46		1.9	105	0.27	0.4	0.3
20121207	18:06:52.46	37.4725	16.2417	28.07		2.2	260	0.26	0.9	0.9
20121210	23:39:17.67	37.0775	15.6072	4.78		2.1	250	0.29	0.4	0.5
20121213	10:44:53.48	37.1722	15.191	6.82		1.8	187	0.23	0.4	0.3
20121215	11:37:09.24	37.7722	16.399	30.12		1.7	238	0.19	0.7	0.9
20121219	02:55:13.94	37.1762	15.9105	42.52		2.3	259	0.27	1.5	3
20121219	19:24:59.43	37.2253	15.5832	16.22		2.4	245	0.25	0.5	1.3
20121220	10:22:31.07	37.1988	15.146	3.5		1.9	154	0.22	0.6	0.3
20121227	22:21:54.27	37.169	16.0613	27.98		2.4	241	0.3	0.6	0.6
20121228	06:02:24.16	37.3223	15.574	35.15		2	257	0.32	0.8	1.3
20121228	08:55:38.30	37.3795	15.8943	24.09		2.7	215	0.35	0.4	0.3
20121229	04:29:26.85	37.2527	15.1427	18.15		2.6	97	0.29	0.3	0.3
20121230	19:32:01.14	37.4583	15.4543	22.06		2.6	165	0.35	0.3	0.3
20130104	11:36:04.27	37.3433	17.1138	9.98		2.3	311	0.23	4.8	4.8
20130107	14:34:07.34	37.6878	15.661	27.97		2.7	165	0.32	0.2	0.3
20130109	10:02:09.24	37.534	15.9215	29		2.1	204	0.24	0.6	0.7
20130117	01:08:42.04	37.8055	15.32	21.4		2	95	0.12	0.3	0.4
20130119	02:00:21.35	37.6472	15.196	3.44		2.5	74	0.39	0.2	0.3
20130119	02:13:26.19	37.6322	15.1932	1.37		2.1	76	0.42	0.4	0.3
20130119	02:43:44.42	37.5807	15.5637	28.28		2.6	168	0.31	0.3	0.5
20130119	03:35:13.01	37.5572	15.5248	40.58		2	233	0.33	0.7	0.6
20130120	01:30:13.38	37.6863	16.2873	30.95		2.1	258	0.14	1.5	3.7
20130128	15:46:56.74	36.9687	16.6475	28.49		2.8	345	0.18	1.7	1.5
20130201	20:36:20.27	37.7408	16.2123	30.46		2.1	243	0.27	0.5	1.5
20130202	16:23:27.54	37.3257	15.4707	17.12		2.4	177	0.29	0.3	0.5
20130204	11:45:13.53	37.1913	15.1512	9.19		1.7	143	0.14	0.3	0.6
20130207	19:42:42.08	37.913	15.4043	14.27		1.8	106	0.23	0.4	1
20130209	22:32:44.11	38.1013	16.9678	31.78		2.7	241	0.34	0.5	0.3
20130211	11:04:41.05	37.2003	15.1258	1.44		1.8	223	0.18	0.3	0.2
20130214	10:48:22.54	37.1443	15.1463	4.65		1.8	155	0.21	0.9	0.4
20130218	01:09:29.84	37.1065	15.1277	18.45		1.1	205	0.1	2.7	0.7
20130218	10:48:13.83	37.196	15.1127	3.28		1.4	157	0.22	0.7	9.9
20130219	11:06:11.47	37.1357	15.1465	7.52		1.9	158	0.22	0.4	0.9
20130220	03:51:54.78	37.3688	15.4033	27.15		1.8	210	0.23	0.6	0.3
20130222	18:17:33.71	37.2105	15.1142	21.05		2	113	0.25	0.3	0.4
20130226	12:34:38.07	37.203	15.126	1.21		1.7	149	0.24	0.3	0.3
20130227	09:10:30.53	37.1905	15.1615	21.05		1.8	108	0.37	0.4	0.4
20130227	11:36:14.23	37.1395	15.1727	0.76		1.5	160	0.22	0.4	0.3
20130228	20:14:37.16	37.5615	15.9882	32.52		3.2	200	0.31	0.4	0.3
20130304	10:41:50.64	37.4222	16.321	28.13		2.2	263	0.34	0.9	1.2
20130306	18:02:13.13	37.9323	15.4662	6.62		2.5	115	0.29	0.2	0.3
20130308	04:12:04.29	37.0487	15.1198	15.5		2	150	0.19	0.2	0.4
20130308	04:59:24.16	36.967	15.1715	23.56		2	177	0.21	0.4	0.4
20130311	10:18:20.99	37.2195	15.3818	18.27		3.3	175	0.41	0.3	0.3
20130312	13:49:42.90	37.7567	16.3247	28.54		2.4	217	0.35	0.7	1
20130314	03:58:31.90	36.9807	15.3427	27.69		1.6	218	0.2	0.6	0.3
20130316	19:20:18.37	37.1988	16.5437	23.17		2.6	279	0.24	0.9	0.8
20130321	22:03:05.77	37.2675	15.27	15.6		3.4	160	0.34	0.2	0.2
20130322	11:03:46.86	37.1417	15.1515	2.65		1.8	167	0.2	0.4	0.3
20130323	06:22:44.72	37.1327	15.2502	18.85		1.6	194	0.34	0.5	0.5
20130324	15:47:21.73	37.677	16.4737	27.94		4.4	222	0.37	0.3	0.3
20130324	20:37:50.30	37.7122	16.3015	31.68		3.1	218	0.25	0.6	0.5
20130325	20:11:06.80	37.754	16.2912	48.58		2.3	221	0.18	1.5	2.1
20130328	06:51:02.17	37.23	15.4922	24.61		1.6	241	0.25	0.5	0.4
20130328	10:41:21.71	37.1943	15.1475	4.14		1.6	192	0.21	0.4	0.7
20130328	16:40:14.07	37.4177	15.3137	22.25		1.7	171	0.25	0.4	0.4
20130329	01:02:48.34	37.5293	15.3822	10.98		1.3	266	0.41	1.9	0.9
20130329	11:21:37.91	37.1398	15.164	2.76		1.7	167	0.1	0.4	0.3
20130331	17:00:04.19	38.1753	15.5408	10.68		1.7	86	0.24	0.3	1.3
20130402	01:10:51.65	37.7928	15.5827	17.47		2.9	149	0.32	0.2	0.2
20130402	18:38:10.65	37.8422	15.5707	27.26		2.1	136	0.28	0.7	0.8
20130404	05:26:29.24	37.7933	15.5737	10.05		2	150	0.25	0.3	0.6
20130404	11:12:28.93	37.0913	15.2472	18.78		2.5	190	0.3	0.3	0.4
20130406	02:47:56.53	37.7368	15.791	35.68		1.9	183	0.22	0.4	1.2
20130407	02:22:45.62	37.2605	15.236	14.23		2.1	173	0.19	0.3	0.3
20130407	20:24:27.46	37.034	15.323	4.6		2.1	239	0.09	0.5	0.4
20130409	05:14:17.92	37.1912	15.142	1.17		1.6	228	0.16	0.3	0.2
20130409	12:55:23.91	37.3663	15.1803	17.73		1.9	137	0.21	0.4	0.4
20130410	10:23:22.79	37.134	15.191	7.43		1.5	284	0.02	0.8	1.1
20130411	19:47:09.20	37.4987	15.1327	19.45		2.4	120	0.26	0.3	0.5
20130412	17:55:40.28	37.3158	15.8275	15.81		2.1	294	0.29	1.2	1.5
20130412	18:04:27.04	37.0948	15.2603	23.1		1	243	0.09	1	0.9
20130416	19:26:04.07	38.0137	16.1923	10.71		1.5	236	0.2	0.9	2.2
20130417	05:18:21.30	37.943	15.3985	15.59		1.5	133	0.43	0.7	1.2
20130417	05:58:33.78	37.6057	15.4927	23.44		1.9	157	0.24	0.6	0.4
20130417	08:15:51.78	37.6603	15.4647	33.43		2	149	0.37	0.6	0.7
20130417	09:33:11.49	37.207	15.135	2.38		1.7	136	0.25	0.3	0.5
20130417	15:14:10.81	37.1463	15.2092	10.12		1.5	183	0.27	0.8	0.7
20130417	18:34:31.20	37.9042	16.108	37.92		1.6	258	0.18	1.5	0.5
20130422	10:20:56.46	37.1212	15.1957	6.09		1.9	302	0.16	0.8	26.8
20130424	01:08:35.47	37.03	15.3208	22.91		2.3	180	0.34	0.7	0.5
20130424	20:46:01.42	37.864	15.5748	29.98		2.1	178	0.34	0.5	0.8
20130427	17:35:09.70	37.3198	15.8258	18.64	2.1		226	0.29	0.7	1
20130502	14:56:43.74	38.0223	16.1695	15.22		1.5	228	0.29	0.7	0.7
20130502	19:08:40.62	37.2587	15.242	14.65		1.6	267	0.23	0.5	0.5
20130503	04:46:35.68	37.7373	15.2127	12.97		1.8	122	0.24	0.2	0.2
20130504	04:34:49.27	37.5518	16.3848	23.65		2.3	230	0.36	0.8	1.1
20130505	12:21:21.67	37.8378	15.7828	55.29		1.8	186	0.24	0.6	1
20130507	06:29:47.94	37.218	15.5637	24.04		1.8	311	0.18	1.1	2
20130509	10:02:57.26	37.1397	15.1548	4.26		1.7	162	0.13	0.5	1
20130511	04:12:10.81	36.8205	15.3505	14.9		1.8	265	0.19	1	1.9
20130511	04:26:34.16	37.421	16.1613	28.26		1.9	249	0.21	0.8	0.9
20130514	15:43:24.39	37.1515	15.9273	45.03		2.7	240	0.31	1.1	1.7
20130516	15:40:48.97	37.832	16.2887	28.79		2.9	208	0.4	0.3	0.4
20130517	05:23:08.15	37.3748	15.7467	31.71		2.2	228	0.36	0.5	0.4
20130524	12:21:20.24	36.9368	15.7787	42.6		2.5	272	0.21	1.2	2.1
20130524	15:04:05.23	37.6767	15.3018	23.25		1.7	173	0.21	0.6	1
20130531	09:51:26.81	37.1892	15.1255	8.18		1.8	130	0.31	0.4	0.7
20130531	14:22:14.20	37.9015	17.0337	28.91		2.6	252	0.33	0.7	0.6
20130605	08:57:05.62	37.1998	15.1438	4.51		1.7	178	0.06	0.7	0.8
20130610	03:46:58.91	37.2387	15.8735	31.07		2.8	212	0.41	0.5	0.6
20130613	07:17:09.47	37.0672	15.4133	21.88		2.3	258	0.23	0.5	0.4
20130613	12:16:23.27	37.8657	16.3302	33.5		1.8	269	0.29	0.7	0.3
20130614	01:46:16.24	37.4927	15.915	30.67		2.1	211	0.3	0.6	3.4
20130614	13:57:50.74	37.412	16.086	29.86	2.1		256	0.35	1.7	11.1
20130615	23:41:48.78	37.3295	15.631	31.14		1.8	193	0.32	0.5	0.4
20130616	00:37:40.56	37.0077	15.2698	27.04		1.7	220	0.28	0.5	0.6
20130619	13:34:41.08	37.2457	16.7125	25.3		2.7	249	0.34	0.6	0.6
20130619	14:21:32.30	37.1377	15.173	4.65		1.7	173	0.15	0.5	0.7
20130621	00:54:43.78	37.3628	16.3845	15.5		2.3	257	0.41	0.7	0.8
20130621	18:14:29.95	37.1843	15.1442	19.4		1.9	142	0.3	0.3	0.5
20130626	18:51:28.50	36.6987	14.9602	3.59		2.1	219	0.31	0.6	1.1
20130629	23:55:10.08	36.9888	16.6355	27.49		3.3	234	0.39	0.7	1
20130630	01:13:16.51	37.0047	16.026	17.39		2.8	249	0.29	0.5	0.4
20130630	14:28:39.00	37.1823	15.4988	25.56	1.5		303	0.1	0.7	0.4
20130701	09:28:47.70	37.2017	15.1367	2.99		1.7	130	0.28	0.3	0.2
20130701	17:19:28.20	37.2873	15.91	30.89		1.7	222	0.37	0.7	0.7
20130703	16:47:08.89	37.738	16.1322	35.77		1.9	208	0.34	0.4	0.9
20130706	11:14:40.52	37.5767	15.2358	27.17		2.1	141	0.25	0.6	0.3
20130709	19:38:20.17	37.7687	16.1513	36.08		1.7	207	0.34	0.5	1.1
20130712	08:19:35.32	37.8558	16.122	35.12		1.7	199	0.42	0.5	0.7
20130712	21:11:05.35	37.9143	16.6198	55.52		2.3	224	0.38	0.5	1.1
20130714	18:03:17.54	38.0602	16.235	12.88		2.4	197	0.3	0.4	0.5
20130714	18:13:23.50	38.0558	16.2362	13.79		2.5	197	0.24	0.4	0.6
20130714	18:14:00.66	38.0248	16.2358	17.96		2.5	247	0.22	0.6	0.6
20130714	20:25:02.51	38.09	16.205	12.43		1.4	231	0.29	0.8	1.2
20130716	03:40:22.32	38.071	16.2405	8.76		1.8	239	0.23	0.7	0.4
20130716	09:38:18.59	37.9638	15.3548	8.54		1.6	238	0.15	0.5	0.3
20130716	22:09:57.16	37.4222	16.3277	31.9		2.2	263	0.31	0.8	0.9
20130719	17:10:26.88	37.285	15.7928	26.54		2.4	224	0.31	0.5	0.4
20130719	17:17:45.84	37.2513	15.1645	16.7		1.8	157	0.24	0.4	0.5
20130719	19:46:35.20	37.3098	15.7178	31.37		1.8	203	0.3	0.6	0.9
20130721	15:44:51.23	36.7535	16.1497	32.02		2.3	288	0.31	0.8	0.6
20130721	23:41:15.42	37.7452	16.4558	33.24		2	219	0.42	0.6	0.5
20130722	19:39:26.32	37.7142	15.1997	18.6	1.8		160	0.32	0.4	0.4
20130723	17:04:25.62	37.5613	15.5085	24.77		2.3	167	0.28	0.3	0.2
20130724	11:00:57.60	37.861	16.535	33.72		2.1	226	0.34	0.5	0.4
20130725	21:12:17.39	37.7387	16.0153	28.2		1.8	198	0.32	0.4	1
20130729	00:41:03.67	36.6792	15.1608	24.75		2.1	281	0.24	0.5	0.4
20130731	02:30:59.02	37.7405	16.2985	28		2.1	222	0.38	0.6	1.9
20130801	14:37:48.47	37.4657	16.232	27.26	2.2		265	0.24	1.2	1.5
20130809	13:16:03.52	37.2	15.1387	5.67		1.8	132	0.22	0.3	0.4
20130809	17:24:36.90	37.4465	15.2368	18.9		1.8	317	0.13	0.6	0.6
20130813	03:43:48.31	37.631	16.3935	26.68		1.9	234	0.22	0.8	1.1
20130817	09:05:45.07	37.388	15.1893	24.26		1.9	157	0.28	0.5	0.5
20130817	22:16:14.47	37.5883	15.4743	24.4		2	161	0.34	0.2	0.3
20130819	09:02:13.10	37.1955	15.1155	5.61		1.8	123	0.19	0.5	0.5
20130824	17:18:18.46	36.7215	14.9725	6.51		4	98	0.47	0.2	0.3
20130829	21:09:56.02	36.6028	15.5043	27.88		1.7	295	0.22	4.2	5.8
20130831	07:32:57.16	37.9353	15.4478	13.19		1.6	196	0.28	0.3	0.6
20130905	02:15:32.53	38.1992	16.261	16.6		1.6	203	0.21	0.4	0.8
20130907	06:26:24.22	36.9958	15.2885	22.13		1.9	226	0.22	0.5	0.6
20130907	10:36:51.24	37.286	15.2433	20.17		1.9	202	0.3	0.5	0.4
20130910	05:59:40.76	37.0778	15.2977	20.31		2.2	227	0.22	0.5	0.7
20130914	23:10:25.14	37.8645	15.5523	17.54		2	139	0.24	0.5	1
20130914	23:40:08.65	37.4038	15.738	24.09		2.5	191	0.29	0.4	0.3
20130918	18:08:39.32	36.677	14.948	4.82		2.5	234	0.33	0.6	0.8
20130921	15:17:47.72	37.7872	16.3543	28.67		2.5	212	0.32	0.3	0.5
20130923	13:35:12.80	37.1967	15.1745	14.83		1.7	155	0.15	0.4	0.5
20131010	06:53:35.78	37.308	15.9168	16.18		2.1	210	0.37	0.4	0.4
20131013	18:57:08.64	37.5435	15.2272	15.79		2.4	129	0.29	0.2	0.3
20131014	07:32:19.57	36.8442	15.2418	27.29		1.8	240	0.18	0.7	0.4
20131017	01:28:33.07	37.6765	15.3133	12.53		2	134	0.23	0.3	1.1
20131021	16:26:09.68	37.2093	15.1297	21.64		1.6	123	0.13	0.4	0.5
20131029	02:11:29.13	37.0023	15.2513	18.78		2.2	206	0.33	0.4	0.4
20131029	10:11:16.84	37.1373	15.106	23.21		1.5	161	0.2	0.6	0.7
20131029	15:16:03.66	37.1413	15.3842	16.3		1.9	277	0.11	0.6	0.7
20131030	05:46:15.79	37.8512	15.4928	23.19		1.9	142	0.23	0.3	0.6
20131031	16:38:10.68	37.1358	15.3637	18.95		2.5	218	0.29	0.5	0.4
20131103	12:52:58.91	37.8497	15.5635	29.9		1.5	136	0.18	0.5	1.2
20131103	22:40:40.79	37.9712	16.2088	33.57		1.8	250	0.27	0.6	0.3
20131107	07:20:59.51	38.1523	15.5878	12.23		1.9	121	0.27	0.2	0.4
20131109	11:19:57.45	38.133	16.2105	14.76		1.6	198	0.21	0.4	1.1
20131111	04:39:05.68	37.2457	16.1375	28.02		3	228	0.42	0.7	1
20131111	15:21:35.61	37.1407	15.5078	20.36		2.1	284	0.12	0.6	1
20131114	12:52:35.67	37.6755	15.5372	24.07		1.5	220	0.17	0.8	2.2
20131114	14:52:25.59	37.499	15.3532	18.15		1.9	152	0.23	0.4	0.6
20131116	03:03:03.90	37.228	15.9232	21.72		2.3	227	0.31	0.6	0.4
20131116	08:34:45.09	37.154	15.705	23.48		2.1	238	0.22	0.5	0.3
20131129	12:12:05.36	37.82	15.465	17.85		1.6	144	0.22	0.7	2.2
20131129	16:56:19.88	37.8218	15.4698	18.49		2	129	0.36	0.3	0.4
20131129	18:15:26.47	37.8263	15.4688	20.35		2.1	129	0.33	0.3	0.4
20131129	18:24:02.78	37.8172	15.4585	22.14	1.8		137	0.24	0.4	0.7
20131201	17:22:07.58	37.1987	15.0662	15.03		2.2	104	0.22	0.2	0.5
20131202	00:00:18.97	37.5542	16.3123	28.22		3.1	224	0.3	0.3	0.4
20131202	23:58:06.98	37.6023	15.85	22.42		1.8	216	0.39	0.5	0.7
20131210	04:20:37.10	37.2942	15.0773	18.39		1.5	170	0.17	0.4	0.5
20131211	22:48:17.92	37.7848	15.231	17.04		1.8	114	0.36	0.4	0.4
20131212	17:34:43.31	37.065	15.2247	23.54		2.1	202	0.15	0.4	0.6
20131212	19:01:48.23	37.0575	15.244	23.28		1.9	209	0.21	0.4	0.6
20131215	03:57:33.09	36.6973	14.9465	2.47		3.9	121	0.38	0.3	0.1
20131216	23:08:43.26	38.0557	16.2358	14.96		2.8	208	0.31	0.5	0.4
20131217	17:06:15.74	37.5765	15.7608	35.44		1.9	194	0.29	0.6	0.8
20131223	04:20:38.07	38.2125	15.5542	10.95		3.8	73	0.38	0.2	0.3
20131223	04:21:31.36	38.1827	15.5615	8.28	1.5		101	0.31	0.3	0.3
20131223	04:27:37.98	38.1762	15.5595	8.41		1.5	114	0.28	0.3	0.3
20131223	04:57:52.25	38.202	15.5562	11.51	1.7		78	0.36	0.3	0.4
20131223	04:58:10.58	38.1992	15.556	10.08		2.7	75	0.34	0.3	0.7
20131223	04:59:26.48	38.1772	15.5587	7.93		1.9	113	0.25	0.2	0.2
20131223	05:35:03.61	38.177	15.5617	8.15		1.7	154	0.22	0.4	0.3
20131223	06:09:41.79	38.173	15.5515	6.89		1.8	129	0.24	0.3	0.4
20131223	12:29:13.18	38.1765	15.5525	8.55		1.5	129	0.26	0.3	0.2
20131223	16:26:40.00	38.1815	15.562	8.56		1.6	112	0.29	0.2	0.2
20131223	19:55:06.90	38.173	15.5617	7.13		1.7	114	0.22	0.3	0.3
20131225	08:36:53.78	38.1762	15.558	6.87		1.8	113	0.33	0.2	0.2
20131225	10:38:43.40	37.8282	15.9578	27.1		1.8	253	0.26	0.7	0.8
20131225	14:17:21.65	38.1757	15.551	6.92		2	113	0.28	0.2	0.2
20131228	08:51:48.71	38.1828	15.5603	5.75		2	112	0.32	0.2	0.2
20131228	10:45:55.99	38.1865	15.5473	7.72		1.7	110	0.25	0.4	0.3
20131228	12:08:57.46	37.4442	15.9828	28.01		2.2	230	0.27	0.6	1.2
20131229	08:48:23.89	38.1527	15.615	12.97		1.5	121	0.28	0.3	0.5
20131230	05:27:47.85	37.8573	15.4632	20.11		2.1	124	0.32	0.2	0.3
20131230	09:39:18.08	37.2032	15.1227	1.65		1.9	163	0.18	0.3	0.2
20131230	22:06:07.11	37.8505	15.4765	8.5		2.1	125	0.37	0.2	0.5
20140102	14:36:00.51	37.68	16.112	28.11		2.1	210	0.36	0.5	0.8
20140104	15:31:12.32	37.2608	15.8472	9.93		2.2	218	0.36	0.4	0.7
20140106	17:20:29.73	36.8973	15.044	17.47		1.9	137	0.15	0.3	0.6
20140109	04:09:05.11	37.8608	15.4292	18.72		1.5	121	0.31	0.2	0.3
20140109	06:20:28.49	37.8858	15.4225	18.78		1.5	212	0.15	0.6	1.2
20140109	06:27:24.86	38.188	15.5603	8.47		1.6	111	0.3	0.2	0.2
20140115	07:46:45.05	37.09	15.5062	17.14		1.8	278	0.21	0.5	1.1
20140116	03:54:39.48	37.3987	15.1932	17.14		1.5	270	0.23	0.5	0.5
20140116	20:30:20.40	37.5697	16.2722	26.87	2.6		216	0.31	0.4	0.5
20140116	20:31:03.68	37.5748	16.2325	27.58		2.6	244	0.34	0.9	1.3
20140116	22:10:17.63	37.2253	15.4027	22.6		1.9	283	0.2	0.5	0.6
20140118	06:17:41.15	37.8853	16.1403	33.42		3.1	195	0.39	0.3	0.2
20140119	02:30:35.87	37.0097	15.1067	22		1.8	145	0.13	0.5	0.6
20140120	22:45:12.88	37.859	15.519	49.72		3.2	128	0.29	0.3	0.5
20140121	03:33:36.13	37.9932	16.1213	6.6		2.3	237	0.2	0.4	0.2
20140122	17:11:38.48	37.3345	15.1958	14.95		2.4	147	0.31	0.2	0.3
20140123	04:47:32.76	37.3175	15.862	28.4		1.8	276	0.16	0.9	8.8
20140123	08:11:26.63	37.3543	15.878	30.05		2.1	228	0.33	0.9	3.4
20140126	11:52:16.32	37.4948	16.2128	26.1		2.2	220	0.28	1.5	2.1
20140126	16:01:34.51	37.1507	15.1977	22.01		1.7	185	0.06	0.5	0.6
20140204	09:10:28.58	37.9042	15.685	33.9		2	142	0.23	0.4	0.6
20140207	09:24:08.18	37.1845	15.141	3.71		1.6	140	0.22	0.3	0.6
20140208	17:58:26.36	38.1213	15.6338	9.5		1.8	89	0.24	0.2	0.2
20140208	17:59:33.13	38.1193	15.6348	9.49		1.8	89	0.23	0.2	0.2
20140208	18:04:54.33	38.1195	15.6398	9.44		2.1	61	0.27	0.2	0.2
20140208	18:07:02.02	38.1198	15.6412	10.18		1.7	87	0.22	0.2	5.2
20140208	18:30:51.37	38.1222	15.6393	9.48		1.6	87	0.24	0.2	0.2
20140208	18:57:56.45	38.1203	15.6348	9.63		1.9	89	0.22	0.2	0.2
20140208	19:09:45.47	38.1248	15.6327	12.42		2.2	129	0.29	0.2	0.7
20140208	19:54:54.05	38.1225	15.6367	10.47		1.6	87	0.23	0.2	2.8
20140208	19:55:25.33	38.12	15.6387	10.23		1.6	88	0.27	0.2	4.8
20140208	19:58:17.55	38.1243	15.6435	10.03		1.6	85	0.3	0.2	99
20140208	23:56:05.24	38.1203	15.6407	10.8		1.7	87	0.25	0.2	1.7
20140209	00:06:43.95	38.1292	15.6383	9.47		2.4	59	0.28	0.2	0.2
20140209	02:01:08.51	38.1193	15.6355	11.91		1.9	89	0.28	0.2	0.7
20140209	06:57:01.25	38.1245	15.6358	8.39		2.3	58	0.25	0.2	0.2
20140209	07:04:24.36	38.1272	15.6363	9.57		1.5	142	0.23	0.4	0.3
20140209	07:22:12.17	38.1257	15.6378	9.54		1.9	101	0.22	0.2	0.2
20140209	08:13:47.10	38.1222	15.636	10.1		1.5	103	0.27	0.2	9.5
20140209	09:29:11.61	38.1192	15.6365	10.69		1.8	104	0.21	0.2	1.9
20140210	16:53:59.73	37.6727	15.9658	18.91		2	198	0.15	1.1	0.6
20140212	09:26:10.83	37.3175	15.8562	27.11		2.5	276	0.11	2.7	3.1
20140213	21:45:47.10	37.0138	15.3503	26.89		1.7	242	0.15	0.6	0.3
20140216	08:20:26.97	37.0632	15.4128	9.66		2.3	217	0.3	0.4	0.4
20140219	07:14:12.03	37.5538	15.9505	27.97		1.9	219	0.26	0.8	1.2
20140220	15:49:06.19	37.9325	15.3458	7.43		1.7	211	0.18	0.4	0.3
20140220	20:23:00.92	37.928	15.3422	8.33		1.5	221	0.24	0.4	0.6
20140222	11:31:09.80	38.1232	15.6305	7.41		1.6	89	0.27	0.2	0.3
20140224	01:42:20.27	37.8178	15.432	30.05		1.6	127	0.35	0.5	1.1
20140224	08:49:39.48	37.1873	15.1437	4.28		1.7	140	0.14	0.4	0.8
20140227	09:37:34.99	37.1863	15.1303	5.84	1.9		170	0.55	0.6	0.5
20140227	18:36:53.30	37.6052	15.2638	0.8		1.8	193	0.22	0.3	0.2
20140301	18:53:47.66	37.9228	15.3482	7.12		2.5	105	0.32	0.1	0.2
20140305	17:42:13.14	38.0763	15.5633	11.85		1.6	163	0.25	0.5	3.8
20140308	03:59:22.68	37.9192	15.4042	11.49		1.5	221	0.17	0.4	2.2
20140310	16:05:30.79	37.8175	15.6335	41.6		1.8	172	0.18	0.4	0.8
20140310	18:34:14.30	37.857	15.3858	19.37		1.8	251	0.2	0.7	1.1
20140310	21:59:54.77	36.9872	15.287	16.9		1.8	235	0.13	0.5	0.7
20140314	11:57:55.74	37.1223	16.2235	22.81		2.9	255	0.4	0.7	1
20140316	02:18:47.61	37.2465	15.1603	15.46		2	107	0.2	0.2	0.2
20140318	13:58:57.22	37.79	16.0412	41.18		2.9	196	0.35	0.4	0.5
20140318	19:20:19.76	37.6995	15.3277	12.53		1.9	154	0.31	0.4	1
20140321	10:12:45.51	37.2505	15.1137	19.53		1.6	107	0.2	0.3	0.5
20140322	03:54:35.36	37.3267	16.1527	26.32		1.7	280	0.43	9.5	13.4
20140323	18:31:52.61	37.5028	16.4513	28.01		3.7	215	0.39	0.4	0.3
20140327	14:14:46.70	37.1095	15.2203	21.11		2.1	198	0.31	0.6	0.7
20140329	17:03:35.85	37.8103	15.6198	16.2		1.6	155	0.2	0.3	1.2
20140331	15:12:31.54	37.9415	15.3538	33.03		1.8	116	0.26	0.4	0.5
20140403	16:43:09.41	38.1773	15.5578	8.14		2.3	84	0.3	0.2	0.2
20140405	19:24:06.59	38.094	15.6073	8.96		1.6	189	0.27	1.1	0.6
20140408	10:07:21.44	37.297	15.2113	19.77		1.8	122	0.36	0.4	0.6
20140409	03:02:03.54	37.1527	15.6577	24.52		1.8	210	0.23	0.5	0.4
20140410	17:35:08.84	38.28	16.545	8.57		1.8	221	0.32	0.5	0.5
20140410	17:50:29.03	38.2748	16.5357	7.38		1.9	227	0.32	0.5	0.4
20140411	07:16:22.19	37.5158	15.154	19.33		2.1	159	0.39	0.3	0.5
20140412	07:42:19.29	38.285	16.5043	9.47		2.3	217	0.31	0.5	0.3
20140413	04:45:41.02	37.662	15.9207	27.18		2.7	190	0.35	0.3	0.4
20140414	20:25:36.18	36.9155	15.1417	22.52		2.5	191	0.36	0.3	0.2
20140416	10:19:02.01	37.9263	15.3365	7.07		1.8	266	0.09	0.6	0.4
20140418	00:13:03.28	38.0273	15.5308	10.17		1.5	156	0.23	0.3	8.4
20140421	00:06:01.31	37.3063	16.1595	9.34		2.3	243	0.31	0.4	0.5
20140421	01:57:58.58	38.1185	16.2755	36.43		2.7	194	0.41	0.5	0.5
20140421	10:31:56.04	37.4672	16.2007	31.69		2.6	242	0.27	0.5	0.5
20140422	00:07:01.22	37.491	16.3538	36		2.1	238	0.24	0.6	2.6
20140427	03:27:35.15	37.2637	15.3252	23.75		2.1	166	0.33	0.4	0.4
20140427	05:46:56.48	37.2912	15.8233	22.33		2.3	228	0.33	0.5	0.4
[truncated: 660 more rows]
