# Supplementary material for: New seismological data from the Calabrian arc reveal arc-orthogonal extension across the subduction zone
Source: Sci Rep. 2021 Jan 12;11:473. doi: 10.1038/s41598-020-79719-8 (PMC7804144; doi:10.1038/s41598-020-79719-8)
Supplement: Supplementary file 3 — Supplementary Information 3. [file 41598_2020_79719_MOESM3_ESM.xlsx]

## Sheet: Table_S3
Date	UTC Time	LAT	LON	Depth	Md	ML	Gap	Rms	Err-X	Err-Y	Err-Z
(yyyymmdd)	(hh:mm:ss.cc)	(°N)	(°E)	(km)			(°)	(sec)	(km)	(km)	(km)
19900106	08:20:41.15	38.0795	15.5609	19.536	2.2		193	0.032	0.1463	0.1138	0.1082
19900109	02:05:37.86	37.4917	16.1783	48.32	2.4		260	0.06	0.6537	0.6452	1.257
19900130	02:35:17.89	37.8399	16.1138	11.205	2.2		275	0.051	0.8613	0.6292	0.9549
19900130	02:37:16.15	37.7821	16.1072	3.251	2.1		284	0.034	0.8848	1.0564	1.8524
19900130	02:51:28.80	37.8412	16.0564	2.689	2.2		274	0.052	0.7029	0.5339	0.7232
19900130	13:22:28.25	37.8467	16.066	3.133	2.1		274	0.027	0.7061	0.7461	0.756
19900130	21:30:43.08	37.9005	16.0296	7.751	2.5		213	0.049	0.7122	0.6988	0.7082
19900201	05:43:02.26	37.8618	16.0548	4.508	2.6		202	0.08	0.6856	0.577	0.7524
19900202	06:46:15.82	37.9259	16.0078	5.63	2.6		256	0.049	0.7473	0.8072	0.7158
19900202	19:39:59.96	37.7117	15.8463	23.968	2.1		206	0.056	0.9042	0.5604	1.1653
19900221	19:11:19.24	37.2464	16.1189	43.29	2.7		259	0.037	0.8771	0.7304	3.0623
19900305	12:37:05.72	37.1218	16.4601	35.236	2.4		288	0.033	0.708	0.7611	2.06
19900305	16:03:31.62	37.8031	16.0258	32.035	2.4		253	0.088	1.1756	2.0335	1.4541
19900306	20:51:23.58	37.7112	16.0886	13.601	2.4		317	0.038	1.9618	1.0189	2.9726
19900314	22:41:52.46	37.8802	15.6304	27.054	2		270	0.06	0.6594	0.7181	0.6029
19900315	03:32:37.51	37.8177	15.5482	2.331	2.3		288	0.074	1.1914	0.9398	1.5419
19900325	22:30:43.12	37.7246	16.2588	32.051	2.3		318	0.027	0.2294	0.5498	0.4914
19900410	09:27:13.95	36.6307	14.9667	7.009	2.8		271	0.052	2.864	1.4618	2.6502
19900416	22:34:42.34	38.4756	16.7925	43.841	2.4		239	0.039	0.5428	0.4875	0.2769
19900418	19:23:08.20	38.2194	16.6097	44.721	2.7		223	0.063	1.3334	1.4895	2.9315
19900503	18:41:15.20	37.5662	15.6983	18.593	2.8		197	0.101	1.8803	1.1717	3.0481
19900507	16:49:36.98	36.534	15.7048	10.009	3.2		278	0.074	1.1467	1.9785	2.4362
19900530	04:03:13.32	37.8512	15.24	19	2.5		123	0.098	1.2543	1.0643	2.2767
19900530	04:09:25.41	37.8055	15.273	21.178	2.4		131	0.106	0.8813	0.9962	1.5817
19900703	04:50:33.96	37.9288	15.3182	6.509	2.4		130	0.083	0.5935	0.8438	1.4621
19900705	10:00:04.60	37.834	15.2817	2.383	2.6		127	0.1	0.6629	0.6848	0.8261
19900717	04:32:00.68	37.6591	15.3809	18.107	3		155	0.059	0.3041	0.2989	0.4878
19900807	10:59:18.31	37.872	16.0109	8.622	2.4		280	0.047	0.7174	0.8358	0.6875
19900904	12:59:55.19	37.8565	15.4917	3.362	2.1		152	0.107	0.5586	0.821	0.7696
19900917	19:52:22.28	37.3127	15.1854	23.587	2.3		175	0.075	1.2697	1.3043	1.0795
19901005	23:05:14.80	37.7805	16.104	3.635	2.8		211	0.087	1.2529	0.8871	1.304
19901006	19:10:44.58	38.027	15.4536	40.583	2		275	0.023	0.1526	0.1943	0.1489
19901018	16:43:03.98	37.2101	16.5106	13.125	2.9		264	0.075	0.4466	0.3932	0.3909
19901018	23:30:59.18	37.3385	16.3001	45.209	2.7		253	0.043	1.4509	1.1099	1.2508
19901018	23:58:33.16	38.2871	17.3789	46.565	2.8		260	0.072	1.3773	1.4419	3.797
19901201	14:18:53.59	37.1308	16.3019	20.627	2.8		265	0.029	0.9431	1.0638	1.0828
19901213	00:24:29.35	37.3154	15.2267	20.16	4.7		181	0.104	0.989	0.9671	1.7494
19901213	00:53:14.94	37.3524	15.2298	11.043	2.7		191	0.079	0.7774	0.8035	0.6903
19901213	06:36:41.62	37.3106	15.1418	33.673	2.4		169	0.013	0.1927	0.3866	0.5276
19901216	13:50:29.80	37.274	15.242	16.03	3.8		190	0.112	1.4145	1.1674	1.7347
19901216	22:59:35.32	37.2862	15.2255	11.487	2.9		186	0.091	0.9767	0.8822	0.9386
19901217	12:48:48.93	37.2177	15.0518	42.783	2.6		166	0.025	0.553	0.6726	0.7932
19901218	13:17:59.05	37.2935	15.1568	12.615	2.6		174	0.069	1.26	1.4094	1.8927
19901224	13:46:51.13	37.255	15.2605	10.391	2.9		195	0.069	0.7541	0.844	0.8859
19901226	22:26:14.40	37.3139	15.1497	9.017	3		170	0.086	0.9965	0.9147	1.4346
19901226	22:29:33.88	37.3209	15.1557	5.943	2.6		170	0.076	0.8918	0.8848	0.8046
19901228	06:48:38.70	37.3108	15.1679	7.79	2.4		200	0.041	1.0483	0.9898	1.0779
19901229	04:38:51.12	37.9673	15.8665	57.8	2.4		153	0.024	0.1048	0.1036	0.1629
19901230	20:04:27.24	37.9183	15.8587	65.623	2.6		167	0.052	1.4322	1.6076	1.9586
19910103	19:21:21.24	37.2977	15.0949	1.364	2.7		233	0.043	0.2665	0.2291	0.236
19910206	07:05:03.50	38.2748	16.3476	34.741	2.1		202	0.01	0.1122	0.246	0.3257
19910210	05:19:57.39	37.6901	15.2151	0.914	3.2		139	0.12	1.0049	0.8644	0.7699
19910210	12:59:01.83	37.8262	16.0975	37.239	3.1		216	0.072	0.9654	1.012	1.0215
19910218	23:25:32.00	36.1367	14.9527	42.342	3		294	0.039	2.5329	1.0098	3.0937
19910306	01:17:24.97	37.3314	15.2434	13.934	3.2		195	0.133	0.8996	0.8524	1.2032
19910306	03:19:31.65	37.2905	15.7647	3.883	3		239	0.083	1.2879	1.4175	1.7404
19910309	14:43:02.16	37.2799	15.2166	13.674	2.9		201	0.11	1.0231	0.8678	1.5503
19910327	22:56:01.68	36.8803	16.7155	63.946	2.4		289	0.028	0.9213	0.8976	1.9426
19910403	01:47:28.52	37.5278	16.3181	11.436	2.5		244	0.036	1.3927	1.4321	1.8624
19910421	16:17:53.68	37.8224	16.4835	40.882	2.3		241	0.054	1.301	1.3919	2.4063
19910529	04:46:54.90	37.3359	16.1164	23.648	2.4		290	0.065	1.9777	1.6801	2.9612
19910606	01:10:00.62	38.2907	16.4254	68.835	3.4		206	0.088	0.1879	0.2398	0.1583
19910606	05:27:20.44	37.4431	15.9661	24.936	2.9		225	0.092	1.7146	1.563	3.425
19910611	16:13:23.78	37.934	15.5329	6.785	2.2		124	0.073	0.5487	0.5555	0.8027
19910611	20:38:18.72	37.6812	16.4649	18.729	2.4		244	0.041	2.1185	2.8317	2.9986
19910625	08:48:07.12	37.6909	15.8189	17.374	2		297	0.027	1.1128	0.8215	2.5878
19910626	11:35:46.93	38.0321	16.2016	48.505	2.3		243	0.018	0.0945	0.1319	0.108
19910713	13:46:07.56	37.8607	15.5588	9.031	2.3		152	0.082	0.5617	0.455	0.8007
19910716	00:41:35.88	38.0083	16.2559	12.838	2.4		253	0.073	1.5364	1.6839	1.6693
19910718	08:56:02.63	37.6008	16.1409	24.975	2.5		226	0.091	0.9194	0.8649	1.6249
19910723	17:34:44.70	37.2049	15.0603	14.036	2.3		144	0.052	0.8698	0.9911	1.2336
19910724	08:23:16.36	37.6729	16.0811	20.118	2.6		217	0.102	1.6705	1.0728	2.7745
19910729	16:46:58.76	37.8208	15.4818	16.528	2.2		170	0.084	1.5651	1.6551	1.9446
19910804	01:39:40.48	37.7835	16.2899	7.115	3.1		230	0.101	0.1626	0.1402	0.1922
19910820	02:26:54.42	37.3808	15.963	1.858	2.8		236	0.096	2.8097	2.1039	2.347
19910829	21:54:47.76	37.3027	15.71	9.753	2.1		230	0.027	1.3717	0.6776	1.231
19910829	22:39:40.44	37.5666	15.2345	61.924	2.3		130	0.049	0.3775	0.3742	0.6273
19910907	05:39:18.71	37.9624	15.4917	3.526	3.5		121	0.123	0.5252	0.6173	0.7113
19910908	13:13:08.20	37.4541	15.765	18.432	2.7		219	0.1	1.1506	1.0284	1.5124
19910927	04:28:17.69	37.5352	15.2611	0.887	2.2		137	0.021	1.5357	1.2651	1.1475
19910930	05:49:09.60	37.5861	16.4518	26.369	2.9		245	0.108	1.5432	1.4414	2.6304
19911011	00:14:42.76	37.6661	16.3069	36.544	3.2		236	0.102	0.9788	1.1546	2.0401
19911020	13:35:04.02	37.8423	15.5939	23.898	2.4		150	0.096	0.599	0.6599	1.1375
19911109	04:17:14.09	37.8504	15.5532	8.727	2.4		167	0.102	0.8461	0.7768	1.3994
19911109	05:02:12.32	37.8403	15.5511	6.358	1.9		243	0.065	0.5685	0.4084	0.7512
19911113	06:03:56.53	37.6773	15.1792	25.988	2.3		123	0.06	1.2754	0.9256	2.8368
19911114	23:31:38.80	37.2966	15.673	13.08	2.6		227	0.043	0.5724	0.4859	0.6843
19911120	04:23:22.42	37.8637	16.1621	33.877	2.6		221	0.054	0.681	0.6086	0.6349
19911121	14:11:33.79	37.7054	15.4252	12.558	2.1		208	0.046	0.5399	0.2527	0.6919
19920120	17:23:00.44	37.5576	16.5579	51.45	2.7		249	0.055	2.1203	2.3899	5.0818
19920203	20:36:25.72	36.3648	15.9882	26.798	3.6		290	0.146	0.7881	1.0585	1.874
19920207	01:33:14.24	36.6548	15.8546	24.181	2.8		289	0.093	1.0828	1.8699	3.0927
19920210	08:07:21.13	36.9012	15.0578	16.352	2.6		286	0.053	0.2578	0.2116	0.2436
19920214	17:03:24.36	37.678	16.3309	34.313	2.8		236	0.069	0.9211	0.8992	1.6594
19920217	10:22:05.00	37.8315	16.1485	4.884	2.5		313	0.028	1.1663	0.4997	1.7791
19920213	19:53:29.96	37.6621	15.2088	12.681	2.7		119	0.096	0.8861	0.9067	1.2124
19920219	04:32:27.96	37.6294	15.3323	49.356	2.4		156	0.048	1.0704	0.6124	1.0383
19920220	21:40:42.80	37.6924	15.8626	25.536	2.4		208	0.097	0.7084	0.6176	1.0336
19920224	16:13:08.47	37.7269	16.1888	68.014	2.6		227	0.083	0.3885	0.3602	0.5695
19920228	18:33:51.16	37.5349	16.4004	30.385	3.4		245	0.101	1.3555	1.428	2.7053
19920228	18:53:42.28	37.7177	15.1674	1.126	2.8		143	0.047	1.6495	1.3436	0.6848
19920324	09:30:47.02	37.2536	15.334	23.249	2.3		204	0.025	1.1983	1.5998	1.3267
19920401	05:55:13.99	38.1163	15.6413	8.213	2.2		131	0.065	0.4923	0.3365	0.7946
19920414	15:02:43.32	37.7153	16.1819	20.539	2.5		228	0.116	1.0417	0.9411	1.787
19920422	18:14:06.32	37.9981	16.4124	32.876	2.2		336	0.023	1.0248	2.0677	1.6644
19920427	00:07:09.49	37.5807	15.4804	27.162	2.7		170	0.084	0.712	0.7834	1.6006
19920516	22:11:11.60	38.0627	16.9258	22.448	2.8		248	0.063	1.3885	1.5109	1.8526
19920612	05:55:09.83	37.2891	15.1595	15.712	2.3		96	0.096	1.0251	1.0344	1.1949
19920618	00:02:24.38	37.773	15.3828	1.263	2.6		134	0.087	0.7364	0.7122	1.0113
19920628	00:44:31.28	38.111	15.5967	8.142	1.8		153	0.058	0.3741	0.3915	0.8074
19920703	22:03:43.36	37.7588	15.8692	44.511	2.8		202	0.088	1.1719	0.9122	1.0884
19920705	02:56:40.05	37.6421	16.3824	32.369	2.8		239	0.113	1.0168	1.0885	2.1377
19920731	22:29:02.64	37.5454	16.0021	14.322	2.6		228	0.079	1.7356	1.5358	2.2542
19920802	19:41:38.68	37.4961	16.3559	39.796	2.7		249	0.069	1.1714	1.1103	2.874
19920803	22:54:03.28	37.5649	15.8175	13.558	2.4		217	0.04	0.7765	0.6861	1.2179
19920826	03:40:08.58	37.7533	16.1383	2.813	2.9		223	0.095	1.0293	0.8622	1.1615
19920903	10:38:24.60	37.0225	15.1068	10.9	3.1		251	0.107	1.203	1.0439	1.7205
19920907	23:31:08.48	37.5536	15.1625	9.716	2.1		169	0.058	1.2149	0.795	1.6769
19920930	22:32:49.44	37.7948	15.8481	21.313	2.1		291	0.022	1.2367	0.6846	0.9938
19921030	02:30:43.62	37.279	15.9393	30.362	2.5		247	0.053	0.9109	0.9557	2.8321
19921108	21:12:25.98	37.3757	16.4109	54.222	2.6		270	0.053	0.5571	0.407	0.6799
19921111	10:43:14.86	37.5013	16.4896	36.292	3.3		256	0.079	2.7415	2.1305	5.1093
19930122	18:47:55.80	37.2011	16.1597	17.461	3		255	0.067	0.881	0.8783	1.3693
19930227	22:17:44.46	37.8145	15.9481	18.914	2.1		292	0.042	1.236	1.3171	1.6849
19930310	10:11:38.24	37.8881	15.98	24.069	2.2		208	0.063	0.1415	0.1272	0.1986
19930320	01:18:42.45	38.1482	16.5064	19.569	3.1		232	0.077	0.4552	1.3435	2.1459
19930411	20:26:00.36	36.928	16.5781	22.415	2.8		276	0.053	0.3216	0.3135	0.6019
19930417	01:36:37.48	37.5168	15.1545	20.202	2.5		115	0.121	1.1364	0.7523	1.3602
19930425	01:49:28.99	37.343	16.1273	14.765	2.6		246	0.069	1.4796	1.2535	2.1027
19930427	17:35:15.20	37.1222	15.2961	14.665	2.7		225	0.059	0.5112	0.5022	0.755
19930513	03:03:46.87	37.727	15.311	8.069	2		316	0.036	0.112	0.0944	0.1006
19930513	06:00:36.63	37.6098	15.4624	25.322	2.1		163	0.065	0.948	0.8409	2.3515
19930519	11:30:45.65	37.3654	16.3297	29.635	2.5		260	0.057	2.144	1.6781	4.7419
19930527	16:25:47.45	37.5908	15.2651	10.827	2.4		164	0.058	0.9165	0.755	1.4488
19930608	17:56:36.96	38.0663	15.5736	5.689	2.6		77	0.081	0.4308	0.5333	0.9764
19930609	04:50:21.99	36.6917	15.3084	1.593	2.5		271	0.013	1.4126	1.1346	1.4283
19930610	10:46:03.70	36.4936	17.2019	79.921		3.1	297	0.061	0.6584	0.5981	1.4412
19930616	17:45:37.12	37.3228	15.2349	22.313	2.5		158	0.055	1.067	0.9942	1.053
19930629	07:58:31.38	37.7056	16.1193	34.165	2.3		236	0.079	1.2074	1.5063	2.8315
19930713	02:13:09.75	37.2544	15.2198	15.002	2.5		159	0.076	0.9433	0.9478	1.1181
19930717	20:52:30.92	37.5062	15.1262	21.943	2.5		110	0.05	1.5967	0.9704	1.8011
19930803	20:21:56.40	36.9279	16.19	15.084	2.6		283	0.074	1.5131	1.7213	2.0281
19930825	10:33:08.08	37.1318	16.1943	33.188	2.9		261	0.082	0.9855	1.199	2.4087
19930826	12:03:33.66	37.6826	15.1907	7.643	2.8		130	0.114	1.1889	0.7041	0.9743
19930826	12:09:33.32	37.6389	15.2548	10.618	2.5		186	0.055	1.1293	1.0768	1.4226
19930828	13:37:34.93	36.9811	16.4386	62.343	2.8		289	0.031	0.6516	0.5381	1.1491
19930831	19:48:32.52	37.7308	15.6951	35.891	2.1		190	0.04	1.1125	0.9282	1.4183
19930907	12:31:55.02	37.1126	16.2221	2.414	3		261	0.061	1.0351	1.0152	0.8147
19930917	00:47:02.99	38.1608	16.5056	14.261	2.3		263	0.024	0.4384	1.4444	2.4266
19930920	23:56:02.44	37.549	16.1066	32.951	3.7		232	0.099	1.8398	1.4763	3.4975
19931005	02:51:56.14	37.9186	15.6954	28.066	1.9		262	0.038	0.6608	0.8931	0.794
19931005	20:15:22.88	37.8857	15.391	8.399	2.8		122	0.106	0.66	0.6279	0.7161
19931018	07:25:55.57	37.773	15.9876	47.976	3		213	0.075	1.0806	0.8594	0.9616
19931109	23:15:37.68	37.5285	16.1564	2.445	2.3		241	0.022	2.4413	1.811	2.268
19931111	10:55:22.98	37.1364	15.7627	38.551	2.2		338	0.008	0.2715	0.212	0.2643
19931121	19:39:37.68	38.2291	16.7807	65.411	2.3		262	0.017	0.0629	0.0994	0.1346
19931124	20:05:54.20	37.6302	16.166	35.998	2.9		231	0.059	1.4106	1.238	2.1219
19931211	17:42:50.44	36.7108	15.0669	2.37	2.9		284	0.015	2.2894	1.5171	2.2706
19940121	18:58:26.44	37.8758	15.4245	24.967	2.6		127	0.099	0.7742	0.4915	0.897
19940209	18:51:33.76	37.4458	16.3015	58.195	2.8		246	0.044	1.0383	0.8451	1.2942
19940210	04:57:23.10	37.6231	15.1202	22.106	2.3		136	0.068	1.1149	0.7313	1.3757
19940221	16:54:22.02	37.5365	16.1971	23.424	2.5		238	0.056	2.3665	1.581	4.4161
19940309	16:22:08.09	37.7841	15.9076	28.659	2.3		211	0.062	0.9392	0.713	0.898
19940321	02:20:35.31	37.8448	16.1719	43.464	2.7		221	0.084	0.5993	0.5916	0.6979
19940404	15:07:18.75	37.8325	15.4692	12.379	2.3		218	0.084	0.7901	0.6833	1.4097
19940413	12:37:34.02	37.7016	15.5958	22.935	2.2		244	0.043	1.0623	0.7731	1.5079
19940423	10:21:56.10	37.813	16.0396	43.671	2.8		214	0.101	0.7065	0.5846	0.6101
19940525	10:08:50.33	37.6853	16.4276	12.867	2.3		250	0.072	1.183	1.2196	1.7035
19940530	14:24:35.47	37.3884	15.22	12.12	2.5		185	0.042	1.6646	1.455	1.3397
19940602	19:17:11.20	37.762	16.0906	23.287	2.6		237	0.055	1.1643	0.9501	1.7415
19940714	22:17:25.00	37.5166	15.9473	23.289	2.3		233	0.04	0.9882	0.977	1.4375
19940724	20:08:29.48	37.7257	15.2036	20.511	2.3		136	0.063	0.8771	0.9877	1.2693
19940805	23:06:58.98	37.6933	16.1311	32.816	2.4		225	0.096	1.6342	1.5278	2.5737
19940816	00:40:28.96	37.0178	16.5457	26.657	2.3		282	0.015	0.1778	0.1746	0.3068
19940819	01:51:16.17	37.9219	15.8081	8.819	3		163	0.1	0.6759	0.4968	0.6911
19940831	10:17:53.36	37.9758	16.5479	39.363	2.4		305	0.047	1.4358	2.8017	2.3351
19940901	08:42:28.02	36.7692	15.5108	24.862	2.6		271	0.054	0.2259	0.2489	0.3822
19940904	14:00:30.23	37.4316	15.5786	30.112	2.4		204	0.012	0.054	0.055	0.1503
19940917	09:03:49.80	37.7139	15.5647	7.138	2.3		170	0.063	1.246	1.0281	1.7855
19940918	09:09:06.85	37.8051	16.7086	33.782	2.4		259	0.011	1.8614	0.5259	0.8371
19940923	17:44:53.82	37.4323	15.7577	9.937	2.7		220	0.093	1.0804	0.9442	1.2023
19940926	06:45:06.60	37.7841	15.5203	0.576	2.7		149	0.106	0.8485	0.655	0.8842
19940929	04:25:21.93	37.9066	15.5178	12.157	2.8		132	0.128	0.6097	0.6511	0.9387
19941004	02:01:37.52	38.3584	16.8029	46.354	3.4		238	0.076	0.9741	1.1688	2.8834
19941007	09:26:40.48	37.5303	15.3395	3.483	2		194	0.032	0.7787	0.5475	0.7676
19941014	21:44:18.16	37.6937	15.214	3.883	2.5		118	0.093	0.9659	0.5843	0.7527
19941108	21:55:51.34	37.2628	16.2238	19.401	2.1		265	0.024	0.6489	0.4939	1.09
19941113	20:13:10.06	37.7893	15.5087	0.037	2.6		156	0.112	0.6358	0.5815	0.8567
19941117	21:54:41.06	37.801	15.5047	2.608	2.4		153	0.082	0.7276	0.6052	0.905
19941126	10:15:49.62	37.577	16.0528	42.392	2.2		322	0.025	0.2814	0.4061	0.4722
19941126	18:52:44.26	38.1142	16.2319	13.907	2.3		243	0.067	0.9955	1.2088	1.124
19941208	05:13:49.49	38.074	16.2852	13.702	2.1		255	0.095	0.9257	1.2749	0.918
19941209	15:40:54.84	38.0632	16.2902	16.393	2.4		256	0.068	0.978	1.3894	1.2721
19941211	00:49:49.50	37.1419	15.8526	11.886	2.5		252	0.044	0.7651	0.9104	0.6676
19941211	18:22:55.92	37.8373	15.5729	6.161	2.9		148	0.151	0.8588	0.8087	1.1591
19941215	22:31:10.08	38.1295	16.2047	15.07	2.2		232	0.058	0.6564	0.8209	0.551
19941219	10:26:38.77	37.8302	15.4921	10.003	2.5		198	0.055	0.9988	0.907	1.5094
19941226	15:04:13.22	38.3032	16.5849	17.888	2.4		256	0.013	0.2974	0.2918	0.819
19941229	11:22:59.51	37.7015	15.812	13.694	2.2		200	0.061	0.1721	0.1546	0.3267
19950204	07:30:12.33	38.0363	16.2669	10.932	2.5		258	0.058	1.3915	1.5424	1.8175
19950211	08:00:56.34	37.4057	15.978	62.721	2.4		243	0.044	1.1756	0.8445	0.7562
19950212	03:02:09.87	38.0857	16.2883	4.052	2.4		253	0.062	0.4894	0.931	0.931
19950223	06:32:08.61	37.629	15.3412	49.06	2.6		143	0.076	0.7707	0.6561	1.0592
19950228	03:23:47.04	37.6	16.3336	18.818	2.5		239	0.085	1.4936	1.2723	1.9786
19950305	21:10:06.92	37.4202	16.707	79.355	2.7		259	0.036	0.3515	0.2881	0.4936
19950306	10:25:05.05	37.8684	15.5709	6.994	2		283	0.065	0.5824	0.4301	0.8262
19950308	08:55:09.08	37.8375	15.5363	7.324	3.7		143	0.168	0.6199	0.6198	0.9758
19950308	15:36:07.21	37.8393	15.548	12.449	2.5		153	0.13	0.5843	0.5584	0.834
19950309	07:36:21.01	37.2162	15.362	11.268	3.1		213	0.107	2.0109	2.0243	2.4052
19950319	12:36:35.42	37.3792	15.9237	8.546	2.6		240	0.064	0.9377	0.8423	1.2664
19950329	09:14:41.42	37.8974	15.93	51.532	2.7		193	0.05	1.0335	0.9914	1.0727
19950414	09:16:27.12	37.2593	16.0649	24.617	2.6		258	0.063	0.8097	0.8118	1.5537
19950416	14:59:03.86	38.0559	16.2431	3.901	2.8		216	0.075	0.5981	1.1491	0.6931
19950514	07:24:08.64	37.5806	15.7562	27.818	2.2		206	0.056	1.6669	1.2488	2.8341
19950610	21:50:20.18	36.8467	15.4227	1.306	3.1		265	0.056	0.2771	0.7608	0.7004
19950622	21:55:04.32	37.6974	15.7167	16.313	2.3		302	0.045	1.4303	0.9581	3.0836
19950629	22:44:57.68	37.5292	15.5191	14.426	2.4		184	0.056	1.0468	1.101	0.9538
19950719	17:37:52.12	37.8946	15.3328	4.875	3		116	0.09	0.5454	0.569	0.8487
19950719	23:03:42.60	37.7593	15.1105	45.627	2.5		195	0.048	0.2781	0.2092	0.2759
19950724	16:58:56.12	37.8975	15.3363	5.833	3.7		116	0.139	0.6203	0.602	1.0891
19950724	17:55:39.52	37.9042	15.3439	11.165	2.8		116	0.121	0.5396	0.6151	1.0119
19950726	03:18:50.09	37.8976	15.336	5.244	3.3		116	0.1	0.4906	0.5511	0.9462
19950726	20:48:50.70	37.8994	15.3422	0.575	2.9		117	0.089	0.521	0.6341	0.914
19950810	00:06:37.69	37.8495	16.4716	30.974	2.8		235	0.082	1.3309	1.4016	2.1946
19950811	08:53:12.91	37.9013	15.347	9.206	2.3		117	0.113	0.531	0.6394	0.7849
19950824	07:49:23.76	37.4556	16.1568	30.033	2.7		248	0.081	1.595	1.0684	3.8738
19950918	10:41:27.48	37.9168	15.3674	4.37	2.2		129	0.085	0.8976	0.8045	0.9683
19951005	01:09:53.19	37.7438	15.3012	6.272	2.4		142	0.071	0.9165	0.8616	1.05
19951021	23:31:11.42	37.638	15.3815	34.001	2.5		239	0.063	0.5624	0.6584	1.0071
19951115	12:00:35.71	37.4787	15.478	13.156	2.5		225	0.036	1.3383	1.0649	1.087
19951124	03:27:30.60	37.7771	15.5896	1.183	2.4		165	0.076	0.6618	0.6599	0.8898
19951128	21:46:07.92	36.9987	16.2828	24.027	2.9		272	0.088	1.0286	1.3608	1.5818
19951207	14:41:45.66	37.2901	15.0067	9.451	2.3		121	0.027	1.5342	1.3669	2.422
19951210	23:56:03.44	37.2682	15.291	21.215	2.5		197	0.073	1.6355	1.382	1.4232
19951214	02:17:01.03	37.5057	16.5107	47.583	2.3		254	0.029	1.08	1.0741	2.2613
19960123	10:24:36.78	37.3948	16.3857	29.203	2.6		275	0.042	1.8127	1.533	3.5846
19960128	01:17:45.64	37.3301	16.0014	27.045	3.6		242	0.113	1.2542	1.0458	2.1181
19960128	01:21:22.06	37.3494	15.9481	35.733	2.4		238	0.057	1.6414	1.2647	3.467
19960207	02:14:06.54	37.081	15.9927	59.059	2.7		259	0.07	0.8808	0.5825	1.3527
19960216	19:05:26.84	38.0537	16.6132	46.143	2.3		278	0.045	0.0593	0.1108	0.1003
19960223	00:49:48.47	37.5428	15.296	18.212	2.8		143	0.106	0.9926	0.7795	1.355
19960223	02:49:19.97	37.5858	15.2231	10.063	2.6		126	0.073	0.8208	0.5615	1.1072
19960314	12:08:36.13	37.7274	15.4834	25.872	2.4		152	0.051	0.5947	0.6491	1.1654
19960314	22:40:29.96	38.0633	15.4355	15.427	2.8		87	0.078	0.0994	0.1632	0.2154
19960414	09:45:03.07	37.7237	15.5199	24.715	2.5		157	0.055	0.5916	0.6132	1.1412
19960424	22:57:51.54	37.7474	15.2303	5.418	2.1		136	0.051	1.1382	0.903	1.0355
19960507	08:59:29.47	37.3122	16.3531	15.156	2.8		270	0.06	1.9222	1.6365	2.2056
19960507	21:19:22.28	38.076	17.1613	59.2	3.2		256	0.096	0.9567	0.7165	1.5843
19960518	02:38:14.62	36.9502	15.3713	1.82	2.9		259	0.073	0.4109	0.5374	0.5179
19960521	03:34:20.62	37.1931	15.9648	37.35	3.2		249	0.119	1.1887	1.2055	2.0576
19960606	00:30:32.20	37.5326	15.1535	23.048	2.5		116	0.041	1.2929	1.5521	2.4258
19960621	23:25:55.82	36.8505	15.2521	5.539	2.8		291	0.035	1.3642	1.3201	1.0857
19960715	02:05:56.40	37.8808	15.5173	12.919	2.6		136	0.082	0.6465	0.8479	1.0375
19960725	15:01:23.25	37.8254	15.5236	3.353	2.7		144	0.141	0.6188	0.5474	0.5927
19960731	02:05:34.98	37.8873	15.5824	20.183	3		142	0.151	0.7163	1.0613	1.5837
19960731	02:08:07.54	37.8765	15.6076	19.944	2.4		147	0.135	0.5804	0.9164	1.3777
19960803	07:34:15.44	37.8717	15.571	19.706	2.7		213	0.085	1.1478	1.6044	1.896
19960808	17:58:38.66	37.9048	15.4439	19.838	2.1		203	0.054	0.6574	0.5974	1.1113
19960823	08:10:38.10	37.8371	16.1898	32.56	3.1		223	0.12	0.7843	0.7334	1.0655
19960824	13:47:15.97	37.8126	16.3126	35.648	2.7		232	0.075	1.0755	1.0439	1.3832
19960827	13:34:04.03	37.172	16.0693	38.03	2.5		262	0.066	1.3263	1.7556	2.9172
19960916	13:33:49.07	37.6369	16.1502	15.04	2.6		230	0.111	0.9967	0.7859	1.7408
19960917	03:06:17.49	36.9997	16.3896	47.856	3		271	0.075	2.6003	2.1356	5.8609
19960930	05:46:17.91	37.1889	16.4717	30.618	3		263	0.066	0.3004	0.283	0.5314
19961029	15:12:20.91	38.0675	16.1884	12.207	2.8		248	0.097	1.0889	1.7129	1.1793
19961103	07:11:14.59	37.8403	15.5644	6.12	2.4		154	0.107	0.6531	0.7452	1.0425
19961115	04:51:16.00	38.0355	16.2807	11.563	2.4		259	0.057	1.0844	1.535	1.71
19961202	00:51:23.86	37.6563	15.411	23.059	2.4		151	0.033	1.8844	1.4206	4.8308
19961203	06:55:01.81	37.7642	15.2173	12.568	3.1		114	0.083	0.8904	0.6627	1.1918
19961219	11:48:17.21	38.1556	15.6034	45.025	2.5		120	0.036	0.5446	0.8728	0.4842
19961220	03:56:30.10	37.6467	16.0217	32.913	2.4		233	0.038	1.2634	1.0509	1.7597
19970105	00:12:18.72	37.7047	16.1915	31.246	2.1		253	0.031	1.3589	1.8296	3.0512
19970107	08:28:29.66	37.9918	15.9642	66.069	2.6		178	0.065	0.386	0.3598	0.3346
19970107	19:30:27.52	37.6977	15.6597	16.501	2.6		179	0.071	1.9661	1.2215	2.8086
19970109	04:12:52.61	37.4265	15.9184	16.935	2.3		236	0.061	0.7304	0.678	1.4538
19970114	22:21:13.88	37.9478	15.4662	9.787	2.2		195	0.058	0.5065	0.6513	0.8902
19970114	22:21:28.16	37.9206	15.5114	12.013	2.4		282	0.056	0.6577	0.6899	0.594
19970115	22:50:17.94	37.8422	15.5837	10.062	2.8		148	0.138	0.7637	0.5782	0.9221
19970205	20:52:45.08	37.6976	15.2215	3.883	2.4		139	0.069	1.0958	0.8316	0.9185
19970211	04:35:00.63	37.6713	16.1611	10.901	2.2		314	0.038	1.4372	1.2684	1.9938
19970212	00:51:49.70	37.6554	15.1486	20.884	2.2		112	0.058	1.097	0.6387	1.7662
19970303	22:46:55.52	37.8211	16.029	26.481	2.3		289	0.019	1.8392	1.317	2.0578
19970309	07:31:30.74	37.8248	15.4748	5.664	2.5		148	0.094	0.8585	0.8228	0.933
19970313	21:11:56.34	38.0551	16.9691	37.03	2.5		280	0.044	1.7572	1.3586	3.445
19970325	00:46:17.85	37.2449	15.6846	14.899	3.7		233	0.082	1.5046	1.5543	1.7326
19970427	21:08:50.56	37.2943	15.6049	9.361	2.9		230	0.098	0.9945	1.0245	1.8194
19970512	19:20:12.08	37.5972	15.9278	22.422	2.7		222	0.073	1.086	1.017	1.689
19970705	20:18:08.64	37.5215	16.6726	74.028	3.7		257	0.086	0.3461	0.3347	0.5909
19970724	10:21:20.48	37.3746	15.982	14.922	3.3		236	0.082	1.3473	1.2844	2.3956
19970726	10:12:24.28	37.8214	15.4522	1.912	2.7		136	0.127	0.7808	0.7013	0.8912
19970726	18:35:07.52	37.8052	15.51	3.722	2.4		161	0.082	0.6952	0.6281	0.756
19970803	08:20:48.04	37.6651	17.0032	66.126	3.4		260	0.121	2.2313	2.4643	4.242
19970815	03:30:22.06	37.7156	15.2381	18.637	2.8		121	0.092	0.916	0.8148	1.0271
19970815	20:53:54.40	37.6005	15.3763	40.94	2.7		165	0.072	1.2472	1.4798	2.906
19970819	08:51:52.79	37.7627	16.0323	48.879	2.8		216	0.094	1.0246	0.7249	0.9466
19970826	11:36:14.09	37.8068	15.7919	13.329	2.8		185	0.063	1.4705	0.9238	1.863
19970902	07:18:26.57	37.6198	15.217	55.672	2.4		156	0.043	0.1717	0.1573	0.3444
19970906	13:41:52.05	37.967	15.6126	20.63	2.4		186	0.081	0.2201	0.189	0.2272
19970922	19:31:37.24	38.0909	15.5352	5.531	2.7		87	0.083	0.5792	0.4853	0.8722
19970923	00:59:49.51	37.371	15.1982	14.454	2.4		147	0.026	1.3809	1.1149	1.4634
19970929	23:44:33.16	37.1515	15.7435	29.291	3.4		268	0.1	1.8571	2.1513	3.5518
19971004	17:57:19.84	38.134	16.7079	54.099	3		237	0.06	0.2453	0.1598	0.2668
19971006	02:56:51.85	37.7016	15.3489	22.726	2.3		166	0.03	1.8443	1.6572	3.0165
19971014	12:40:26.78	38.1609	15.6102	6.787	1.8		132	0.072	0.6551	0.5477	1.035
19971019	13:40:41.87	37.4406	16.0646	29.524	2.7		247	0.066	1.6475	1.1887	3.4663
19971023	02:32:22.25	37.9314	15.3936	21.245	2.5		118	0.096	1.0869	0.9022	1.3789
19971023	02:39:10.77	37.936	15.4063	22.049	2.3		161	0.058	1.1287	1.1853	1.4252
19971024	23:09:35.68	37.5978	15.1868	11.603	2.8		119	0.05	0.9498	0.7242	1.3602
19971028	05:24:52.24	37.5751	15.1547	2.955	3		114	0.078	0.8803	0.6224	1.1727
19971029	12:02:46.73	37.5435	15.1231	2.673	2.6		143	0.062	1.1369	0.8771	1.4292
19971104	01:16:53.14	37.3156	16.1531	40.77	2.4		266	0.011	2.7558	2.1238	9.9387
19971111	07:27:58.20	37.5768	15.1067	11.517	3		107	0.09	0.9177	0.7965	1.0244
19971111	15:35:54.32	37.2132	15.0493	18.532	2.9		167	0.065	1.1484	0.9751	0.84
19971117	09:41:43.99	37.829	15.5254	7.411	2.8		144	0.104	0.5465	0.5135	0.6658
19971126	18:07:13.56	37.6073	16.3288	22.981	2.4		269	0.069	1.5647	0.905	2.3655
19980128	00:45:48.20	37.5765	16.2386	8.535	2.9		237	0.088	1.9686	1.0085	2.2147
19980216	11:05:04.67	38.19	15.5377	10.337	2.2		141	0.049	1.787	1.179	1.3645
19980222	01:05:46.11	37.3464	15.3152	52.897	2.4		180	0.031	0.1116	0.1096	0.1016
19980318	04:00:44.41	37.1713	15.5489	27.38	2.8		234	0.038	1.0603	1.1171	1.0819
19980320	07:39:45.43	37.8718	15.3347	19.447	2.6		118	0.105	0.5781	0.6235	1.0942
19980326	23:00:48.52	37.6329	15.8402	38.207	2.8		212	0.071	1.229	0.8698	1.4549
19980327	20:38:33.20	37.1658	16.0361	7.553	3.1		253	0.088	1.1518	1.1854	1.4455
19980329	15:53:38.94	37.6391	15.904	32.186	2.4		218	0.048	0.9371	0.8148	1.423
19980429	05:14:48.49	38.0169	16.2351	11.441	2.8		259	0.05	1.0363	1.1406	1.2521
19980518	23:54:28.90	38.3125	17.117	51.276	2.7		274	0.035	1.1604	1.6068	4.6873
19980524	19:46:19.64	37.0983	15.1505	4.827	2.5		220	0.042	0.5455	0.557	0.6259
19980610	17:35:55.28	37.6304	15.2133	43.616	2.7		122	0.074	1.0078	0.688	1.4517
19980610	21:50:40.64	37.7242	15.216	16.474	2.3		117	0.052	0.829	0.8235	2.5678
19980615	01:08:15.58	38.088	15.5979	4.93	2.7		92	0.089	0.4482	0.4264	0.9742
19980630	12:14:47.24	36.7119	15.387	6.063	2.7		291	0.016	1.3726	1.2185	1.8511
19980708	22:04:00.70	37.4593	16.5934	25.633	3.2		257	0.081	1.3771	1.5122	2.1607
19980725	03:11:36.93	37.6633	16.0237	15.961	2.7		237	0.035	2.0368	1.426	2.6976
19980814	13:17:46.26	37.8094	15.5221	2.621	2.5		147	0.084	1.1507	0.9712	0.716
19980814	22:28:21.56	37.8375	15.7501	18.999	2.3		171	0.046	1.4381	0.9623	1.3115
19980828	10:41:58.99	37.5984	16.1987	33.064	3.5		234	0.096	1.1685	0.9549	1.7526
19980829	05:25:19.37	37.5934	15.1973	12.861	2.5		122	0.053	0.7657	0.6046	1.0532
19980926	01:09:50.39	37.2619	16.0305	17.777	2.5		256	0.076	0.8659	0.8467	1.2187
19980926	01:44:42.10	37.2801	16.0044	15.368	2.5		246	0.068	0.8853	0.791	0.9562
19981001	14:52:17.25	37.7527	16.1239	21.867	2.5		248	0.067	0.9253	0.9731	2.0621
19981025	02:02:27.42	37.3161	16.1166	18.021	2.4		247	0.041	1.6577	1.3531	1.2206
19981029	11:27:51.70	37.8249	16.094	45.959	2.2		237	0.04	0.9703	1.1007	0.9978
19981030	01:47:03.21	37.2564	16.0699	9.372	2.9		249	0.077	0.7605	0.7067	1.1461
19981106	09:05:09.68	37.0536	15.5724	11.405	2.3		309	0.049	1.2053	2.0585	2.0226
19981113	19:35:05.04	37.8096	15.6362	26.788	2.3		288	0.027	0.8229	0.9848	1.0931
19981124	18:36:44.30	37.8929	15.4247	15.215	2.7		124	0.104	0.553	1.0595	1.5619
19990102	22:19:06.20	37.8577	15.6486	41.928	2.3		154	0.066	1.4401	1.5115	1.3581
19990120	09:51:04.02	37.3906	15.7842	14.449	2.3		227	0.073	0.7764	0.8139	1.0708
19990124	22:24:41.76	37.6859	16.7484	62.822	3.3		251	0.076	1.036	1.1546	2.3397
19990130	17:05:02.76	37.6997	16.4053	29.473	2.5		242	0.068	1.0768	1.3016	2.4599
19990210	03:57:04.09	37.7764	15.6295	31.669	2.7		164	0.042	1.3669	1.1351	1.6878
19990216	10:29:05.44	37.6497	15.0916	22.455	2.1		131	0.054	1.0609	0.8211	1.3947
19990301	00:16:06.93	37.7745	15.2607	4.303	2.4		119	0.077	0.7864	0.7628	0.779
19990301	23:03:47.44	37.7827	15.2244	11.081	2.6		113	0.057	0.8881	0.9339	1.0861
19990313	09:19:19.86	37.79	15.2436	12.351	2.6		116	0.086	1.0007	0.7908	0.8707
19990314	07:31:53.82	37.8423	15.5522	6.126	2.9		145	0.096	0.5931	0.6439	1.0397
19990321	12:20:06.90	37.8061	15.5215	3.573	2.9		147	0.11	0.5596	0.4056	0.6507
19990323	07:49:19.76	37.7379	15.5925	23.779	2.7		165	0.074	0.6747	0.6003	0.9606
19990328	13:54:04.94	37.4148	15.9172	15.399	2		237	0.021	0.7474	0.7726	0.9688
19990405	10:11:34.04	37.1788	16.1461	13.127	2.5		267	0.03	1.5683	1.4044	2.2809
19990421	00:32:21.33	37.7286	15.4085	28.321	2.4		142	0.039	0.7408	0.6716	1.4926
19990502	14:41:29.41	38.0467	15.6158	6.283	2.4		105	0.058	0.6372	0.6343	0.8591
19990502	15:59:20.18	38.0403	15.6129	7.249	2.4		84	0.054	0.4164	0.4326	0.5839
19990530	09:27:07.91	38.0165	16.4104	9.301	2.8		231	0.023	0.7744	1.0632	1.3062
19990531	06:06:44.48	38.0036	16.4155	4.179	2.8		231	0.052	0.939	1.0161	1.2548
19990613	17:46:09.36	37.8349	15.8586	44.058	3.2		189	0.105	0.9058	0.6563	0.8476
19990626	14:58:51.90	37.2373	15.936	11.114	2.9		247	0.068	0.8767	0.8497	1.0739
19990713	13:38:30.34	37.4703	16.0376	43.754	2.4		244	0.048	2.4731	1.6327	2.7
19991014	13:23:51.34	37.2297	15.9488	13.941	3.1		246	0.073	0.6605	0.7036	1.1887
19991020	22:19:08.22	36.9565	16.2413	26.589	3.1		274	0.081	1.4537	1.6448	1.9018
19991101	19:42:22.32	37.7944	16.4575	4.773	2.2		240	0.034	1.2623	1.2454	1.5286
19991101	21:19:10.76	37.7607	16.0262	40.175	2.4		215	0.069	0.8916	0.7135	1.0681
19991108	19:31:36.60	38.3413	16.6728	66.771	2.7		231	0.057	0.1285	0.0797	0.171
19991115	18:02:59.52	37.581	15.5895	22.71	2.4		186	0.05	0.9955	1.0018	1.3693
19991121	05:07:00.32	37.8433	15.3435	8.864	2.2		174	0.039	0.849	0.8278	1.0881
19991127	08:09:48.69	37.6844	15.7111	19.684	2.3		191	0.034	1.0219	0.6423	1.9298
19991214	08:12:23.92	37.3474	16.4551	14.135	2.7		258	0.024	1.3714	0.8597	2.1969
19991224	21:47:27.64	37.7517	16.0501	27.84	2.3		217	0.032	1.551	1.0494	1.6856
20000101	07:26:09.41	37.5656	15.9051	9.314	2.3		225	0.047	0.8728	0.7508	1.2003
20000118	00:28:05.18	37.6881	15.8239	28.12	2.3		203	0.052	0.876	0.6379	0.7657
20000201	00:24:00.89	37.5079	15.6953	34.332	2.5		207	0.056	1.8727	1.8544	2.8749
20000201	01:46:52.88	37.5587	15.5885	13.14	2.8		189	0.094	1.1315	1.111	1.8378
20000207	19:47:54.32	37.7204	16.3421	60.207	2.5		273	0.038	0.8583	0.9942	1.3549
20000208	11:19:20.37	37.852	15.8926	31.927	2.8		193	0.067	1.5792	1.226	1.2757
20000208	22:18:54.08	37.8817	15.5299	23.117	2.3		316	0.066	1.3665	1.3682	1.1952
20000208	22:19:40.36	37.8567	15.5778	24.107	3		145	0.134	0.6721	0.8737	1.1886
20000211	14:36:23.09	37.7971	16.115	44.647	2.3		242	0.053	0.9609	0.6813	0.7568
20000212	03:57:22.56	37.0062	15.4677	5.221	2.8		243	0.116	1.1787	1.7049	1.8213
20000212	07:12:14.99	37.3034	16.2771	23.425	2.5		270	0.037	2.1034	1.3641	2.6123
20000214	17:06:34.18	37.8441	15.8198	34.996	2.3		306	0.058	2.8359	3.5076	6.583
20000229	22:30:02.68	38.0952	16.3182	32.932	2.4		254	0.044	0.445	0.2961	0.6655
20000314	17:52:32.80	37.7282	15.9577	47.165	2.5		219	0.06	1.5433	0.9739	1.6015
20000322	00:17:18.93	37.6575	16.7634	26.477	3.1		252	0.077	1.5092	1.31	2.3868
20000322	18:05:28.12	38.0759	16.2662	5.577	2.3		253	0.056	1.7029	1.6011	1.3944
20000324	03:33:04.55	37.7648	16.6165	50.314	3		243	0.076	1.4918	1.6452	3.0302
20000524	00:10:24.03	37.3894	16.1602	31.865	2.8		248	0.013	0.5243	0.4114	0.3319
20000525	00:17:44.45	37.8727	15.4809	8.257	2.9		133	0.091	0.5671	0.6224	0.7818
20000726	00:22:25.50	37.7663	15.868	21.749	2.6		201	0.083	0.9631	0.6336	1.0386
20000803	22:43:59.90	37.712	15.3147	5.277	2.6		131	0.083	0.8075	0.6271	0.8574
20000815	03:21:51.64	37.3573	16.1748	17.37	2.8		246	0.067	1.0662	0.8405	1.5699
20000816	01:47:48.75	37.7622	15.227	55.23	2.2		143	0.033	0.1519	0.0937	0.187
20000818	11:22:14.52	37.0064	16.0867	16.429	3.4		266	0.102	1.4181	1.4144	1.4748
20000823	22:06:51.28	37.6444	16.2773	21.63	3.1		236	0.11	1.0186	0.8589	1.4317
20000827	11:29:32.94	37.44	16.5344	45.002	2.7		285	0.054	1.3424	1.2461	2.836
20000828	12:32:25.79	37.6575	16.2775	26.654	2.7		236	0.095	0.9646	0.8756	1.8336
20000906	02:32:25.12	38.0477	15.6334	7.159	2.4		124	0.061	0.5401	0.7608	0.7641
20000930	15:32:19.17	37.6602	16.0152	28.541	2.6		220	0.066	1.2415	1.0903	1.7188
20001006	06:17:09.53	37.8342	15.5256	33.905	2.6		292	0.056	1.3691	0.7604	2.7499
20001118	01:18:34.35	37.5636	16.2734	32.324	2.3		244	0.03	1.0466	1.1815	2.7664
20001121	21:02:32.84	38.0452	16.3458	42.609	2.3		274	0.037	1.2885	1.8249	1.7166
20001225	16:54:16.19	37.8772	15.4517	17.454	2.1		130	0.08	0.6785	0.5975	1.1081
20010104	20:22:44.16	38.0555	16.2131	11.55	2.4		256	0.053	1.0811	1.3068	1.2931
20010123	16:55:33.61	37.1541	15.1847	22.258	3.3		207	0.114	0.7685	1.1237	0.6239
20010125	15:34:02.10	37.1516	15.5164	17.357	2.5		254	0.083	1.6766	1.2713	1.3663
20010128	14:40:10.98	37.5328	15.2467	16.73	2.3		156	0.06	1.0405	0.6628	1.4793
20010207	03:57:53.25	38.1056	15.6314	12.404	1.8		112	0.068	0.6463	0.6474	0.8903
20010212	05:07:24.63	37.7282	15.5913	31.859	2.2		208	0.036	1.1839	0.9637	2.326
20010228	12:18:04.40	37.8919	15.4387	18.263	2		192	0.077	0.6144	0.7591	0.9304
20010228	14:49:57.17	37.8926	15.4446	17.69	2.4		127	0.083	0.539	0.5844	1.0175
20010228	16:34:46.30	37.8992	15.4382	18.579	1.9		214	0.08	0.7109	1.0706	1.4387
20010228	18:25:46.00	37.8909	15.4391	16.626	2.5		126	0.089	0.6412	0.7169	1.2717
20010313	10:13:01.16	37.8818	15.4375	12.712	2.4		128	0.088	0.5679	1.1326	2.1131
20010315	06:35:24.40	37.8528	15.5957	25.654	2.7		149	0.122	0.6874	0.5995	0.7431
20010328	19:00:45.40	37.9713	15.3817	9.141	2.3		184	0.067	0.6071	1.446	1.8971
20010418	00:04:05.06	37.9065	15.9143	46.743	2.1		307	0.022	0.1019	0.1238	0.1119
20010429	20:36:28.12	37.3138	16.5922	47.287	2.3		343	0.03	1.4063	1.0292	5.8259
20010503	16:10:56.41	37.683	16.327	23.159	2.5		274	0.046	0.9273	0.8619	1.4679
20010509	00:22:09.64	37.5541	15.1494	12.877	2.9		114	0.11	0.7656	0.6429	1.2402
20010515	09:13:31.16	37.9052	15.9039	16.518	2.1		267	0.008	0.0663	0.1196	0.0348
20010516	15:29:47.79	37.1094	15.3069	20.479	2.7		240	0.077	3.4531	1.5725	3.0449
20010520	16:58:04.74	37.9367	15.8554	38.847	2.2		236	0.049	0.2618	0.2024	0.1405
20010526	06:02:22.52	37.4381	16.0206	29.215	3.7		239	0.101	1.5495	1.1456	3.5535
20010614	01:59:40.76	37.6593	17.1109	50.725	2.7		267	0.033	2.8586	4.2047	8.7831
20010621	19:56:19.72	38.1782	16.542	2.609	2.9		232	0.091	0.2161	0.3676	0.772
20010712	22:45:58.80	37.6632	15.148	3.315	2.7		111	0.072	0.9602	0.9248	1.1524
20010716	15:08:24.74	37.4548	15.141	12.276	2.8		253	0.055	1.0471	0.927	1.7842
20010804	03:26:29.95	38.0814	15.5531	6.012	2.1		134	0.051	0.8558	0.9023	1.2033
20010828	14:08:23.36	37.9098	15.6745	27.03	2.3		148	0.074	0.6189	0.7327	0.6457
20010830	13:51:40.12	36.3049	15.2131	16.792	3.3		288	0.066	3.3571	1.6294	2.9102
20010830	22:09:25.76	37.4321	15.214	19.995	2.3		130	0.076	0.5163	0.4659	0.6952
20010901	15:46:05.90	37.9097	15.6765	25.885	2.2		160	0.051	0.5545	0.7497	0.6534
20010906	06:03:10.99	37.6256	16.4901	39.416	2.7		248	0.054	1.3211	1.1531	2.058
20010914	18:53:37.76	37.6079	16.0413	42.763	3.4		225	0.094	0.7821	0.6604	0.3973
20010920	11:24:59.39	37.7797	16.1701	34.652	2.5		235	0.072	0.7934	0.8029	1.0452
20010930	07:42:39.74	37.3609	16.3011	41.336	2.4		259	0.025	2.4438	1.949	3.4407
20010930	14:26:21.14	37.4187	16.0382	28.259	2.5		246	0.064	1.7301	1.3011	5.7834
20011005	13:29:35.11	37.24	15.769	15.329	3		240	0.093	1.1317	1.278	1.4305
20011015	20:44:37.68	37.5569	15.1432	19.593	2.6		113	0.063	1.2075	1.0481	2.0011
20011022	20:26:29.92	37.075	15.9466	16.489	2.5		265	0.016	1.7217	1.9289	2.3782
20011026	05:38:32.40	37.626	15.1538	19.121	2.7		140	0.064	0.8905	0.5807	1.7018
20011028	09:04:00.15	37.5923	15.1817	7.159	3.7		118	0.106	0.9989	0.7848	1.3531
20011028	11:00:45.36	37.6383	15.159	11.719	2.3		148	0.047	1.0969	0.7221	1.2682
20011031	02:19:09.52	37.9143	15.6652	27.1	2.5		146	0.07	0.5029	0.74	0.6445
20011031	22:06:13.72	37.6161	15.15	0.662	2.5		113	0.099	1.0034	0.75	1.4923
20011114	20:07:39.76	37.7085	15.8346	34.859	2.4		202	0.065	0.9006	0.7499	0.9237
20011201	23:17:31.12	37.2897	16.6455	20.84	3.1		264	0.032	0.5991	0.4854	0.9758
20011202	04:08:55.32	37.3021	16.5617	25.408	3.4		263	0.091	0.5057	0.4378	0.4049
20011207	04:05:31.64	37.2283	16.7816	27.152	3		270	0.06	0.4043	0.3972	0.6025
20011209	23:16:30.84	36.3229	14.9909	12.66	2.8		287	0.036	0.4834	0.8063	1.1443
20011212	16:02:15.41	37.8988	16.4069	33.885	2.6		277	0.058	0.1901	0.2143	0.2589
20011226	08:43:51.78	37.7997	16.0078	49.728	3.2		212	0.099	0.9721	0.6763	0.8335
20020121	17:30:51.40	38.0915	15.591	4.825	2.3		170	0.06	0.4415	0.4531	1.017
20020121	19:40:31.72	38.0997	15.6002	5.961	2.2		160	0.059	0.4647	0.457	0.9797
20020124	14:19:11.06	37.6126	16.5557	24.855	2.6		247	0.041	2.3782	2.4024	3.9349
20020206	09:44:38.46	37.9112	15.6639	25.5	2.6		158	0.054	0.5898	0.7711	0.7215
20020209	23:21:04.10	37.8459	15.5025	2.512	2.6		155	0.081	0.5405	0.548	0.7387
20020214	14:42:23.52	37.3067	15.0935	3.265	2.3		141	0.02	0.0646	0.0674	0.0963
20020221	02:12:52.62	37.4624	15.2292	17.18	3.3		134	0.09	0.6196	0.5892	0.9973
20020326	00:13:46.25	37.8645	16.3402	1.795	2.6		235	0.029	0.4701	0.4603	0.5569
20020326	01:36:17.53	37.526	16.4668	32.184	2.5		307	0.049	2.7295	2.1331	4.8375
20020421	14:40:54.83	37.4088	15.2093	15.727	2.5		129	0.062	0.6954	0.5834	0.8416
20020511	17:59:09.52	37.2735	15.961	22.573	2.3		251	0.056	1.1497	1.1111	2.4929
20020514	04:07:38.44	37.4067	15.217	15.446	2.8		132	0.083	0.7539	0.6593	0.8854
20020514	07:24:12.44	37.5374	15.162	17.172	2.4		265	0.015	1.6465	2.3459	3.4857
20020514	13:14:45.63	37.3719	15.2442	19.223	2.6		145	0.097	1.1776	1.3884	1.4798
20020518	21:32:30.48	37.4357	15.1457	5.261	2.2		190	0.032	1.1994	1.1157	1.926
20020524	02:50:48.42	37.4212	15.1342	3.964	2.5		130	0.054	1.1123	1.1691	1.8099
20020617	13:05:32.74	38.0727	16.2383	40.604	2.5		327	0.027	0.1805	0.2341	0.2049
20020618	01:39:24.79	37.9127	15.6648	26.084	2.4		146	0.078	0.5079	0.6998	0.5883
20020626	03:12:25.35	37.7726	15.675	23.799	2.7		171	0.067	0.8503	0.6941	1.2604
20020707	20:21:30.96	37.2956	15.8226	11.289	2.5		244	0.048	0.9325	0.985	1.0739
20020707	23:37:41.94	37.4911	15.066	35.135	2.7		98	0.07	1.7507	1.6427	1.9875
20020709	23:15:36.78	37.5828	15.1473	7.068	2.8		114	0.042	1.1388	0.7812	1.1203
20020713	00:19:02.25	37.1197	15.4385	12.013	2.7		242	0.065	0.2191	0.2512	0.2735
20020810	00:21:27.61	37.791	15.4094	27.318	2.4		159	0.058	0.7004	0.5153	1.1763
20020819	15:35:27.81	37.7076	17.0359	57.614	3.1		265	0.05	2.3804	2.46	5.2355
20020901	23:45:29.96	37.5993	16.1003	15.591	2.8		244	0.052	0.893	0.5742	1.5575
20020911	02:30:10.40	37.6349	15.1951	14.749	2.4		208	0.023	0.9404	0.8155	1.3802
20021027	02:42:14.97	37.7971	15.2581	28.585	3.7		117	0.102	1.4424	1.5535	4.1829
20021029	16:39:47.99	37.606	15.2096	8.4	4		122	0.105	0.8236	0.6561	1.0835
20021030	20:29:22.10	38.2296	17.1716	70.28	3.3		254	0.044	1.671	1.2553	3.9001
20021114	03:31:12.44	37.6467	15.1709	8.979	2.8		115	0.064	0.9429	0.7182	1.1552
20021125	21:42:36.32	37.6814	16.0007	47.027	2.3		230	0.013	0.2024	0.2304	0.3449
20021128	00:00:29.13	37.2433	15.6088	13.574	3.4		224	0.108	0.6477	0.7456	0.815
20021201	01:05:50.28	37.97	16.1669	15.2	2.4		218	0.042	0.8273	0.9674	1.1958
20021201	02:17:43.92	37.8489	16.1573	3.15	2.4		226	0.045	1.1455	1.0585	1.4409
20021202	12:28:15.29	37.6881	15.2088	8.561	3.3		118	0.052	0.8884	0.8459	1.4353
20021203	21:08:00.72	37.3871	15.1365	37.804	2.8		105	0.047	0.389	0.4331	0.4246
20021204	05:17:26.15	37.5538	15.1638	6.156	2.8		117	0.042	1.0318	0.8769	1.7045
20021204	08:34:38.29	37.3664	16.4088	24.103	2.5		277	0.043	2.0055	1.6683	2.9775
20021224	22:13:25.08	37.9284	15.5802	21.657	2		180	0.022	0.1803	0.2775	0.236
20030103	11:44:03.96	37.5963	16.1679	17.631	2.5		251	0.061	1.5375	1.131	3.2506
20030104	17:25:41.36	37.7953	16.1422	55.41	3.2		222	0.085	1.3496	1.5235	1.4832
20030105	15:53:27.38	37.7858	15.368	17.98	2.7		114	0.12	1.0215	1.0538	1.7653
20030105	16:46:12.06	37.8086	15.3523	17.331	2.5		119	0.07	1.3709	1.9388	1.7996
20030212	08:57:18.65	37.8588	15.3578	12.851	2.8		108	0.141	0.6093	0.6633	1.0584
20030309	07:55:60.00	37.6713	15.1709	4.012	2.8		113	0.077	0.8142	0.8398	0.798
20030314	03:42:34.14	37.5663	15.1804	19.491	2.7		148	0.046	0.7239	0.7615	1.3514
20030319	07:34:39.88	36.4725	15.2822	23.536	2.6		307	0.018	0.3183	0.2855	0.4752
20030411	04:59:33.31	37.3035	15.6321	13.927	2.6		223	0.025	0.098	0.1341	0.1129
20030507	16:34:13.28	37.5673	16.0734	16.505	2.3		242	0.038	0.9925	0.8158	1.8248
20030507	17:35:42.28	38.1468	15.6026	4.777	2.5		176	0.047	0.346	0.3422	0.7194
20030612	18:51:28.14	37.6266	16.4016	32.927	3.2		244	0.063	1.651	1.4139	3.4501
20030708	03:19:39.57	37.9002	15.823	5.502	2.8		171	0.054	0.6518	0.4188	0.7446
20030709	22:19:17.24	37.95	16.2681	14.121	2.6		270	0.023	0.8148	1.063	2.7624
20030715	04:03:51.58	37.6135	15.4062	11.417	2.7		154	0.037	2.2272	1.812	3.746
20030716	10:05:14.03	38.2105	15.5938	8.238	2		163	0.045	0.6226	0.5946	0.82
20030718	23:11:26.16	37.4738	15.1443	32.971	2.6		273	0.048	1.8848	2.6783	5.0037
20030721	06:42:36.41	37.4239	16.0301	44.997	2.3		251	0.015	1.8889	1.6552	3.5115
20030723	17:43:19.98	37.8022	15.5377	14.729	2.3		164	0.052	1.0699	0.9115	1.41
20030819	14:23:53.58	37.8454	15.3593	8.604	3.4		124	0.121	0.5896	0.6445	0.7724
20030820	04:50:56.54	37.8405	15.3176	11.559	2.3		196	0.074	0.7566	0.7788	1.1083
20030822	12:35:28.88	37.8544	15.3618	6.835	2.4		171	0.052	0.7951	0.7937	0.9223
20030908	14:32:42.69	36.2125	15.6886	22.111	2.8		315	0.016	0.5649	1.6752	2.5142
20030910	21:02:39.88	37.7439	15.9026	27.017	2.4		209	0.049	0.7309	0.5272	0.796
20030913	23:29:41.94	37.349	15.9402	13.719	2.5		249	0.028	0.7673	0.7955	1.7972
20031016	04:40:04.44	37.1024	16.9628	38.402	3.3		277	0.042	0.6082	0.498	1.2278
20031021	22:22:13.16	37.6784	15.1833	11.154	2.4		214	0.036	1.0531	0.6952	1.7733
20031030	12:19:54.10	37.3157	16.2061	28.624	3.3		250	0.044	1.0399	1.0431	2.0897
20031210	06:38:05.59	37.6108	16.4183	23.926	2.6		277	0.04	1.5958	1.4233	2.7492
20031220	02:57:40.60	37.756	15.1992	19.483	2.5		113	0.071	1.1948	1.1362	1.6772
20040202	15:26:34.63	36.6692	16.0081	13.29	3.2		294	0.05	1.6719	2.3856	3.0376
20040306	04:05:20.29	37.5088	15.1536	4.845	2.9		258	0.034	0.2815	0.7254	0.813
20040313	14:17:26.57	37.6557	15.1479	5.779	2.7		112	0.056	1.017	0.7918	2.0444
20040401	22:35:18.80	37.5187	16.6219	22.124	2.6		290	0.032	1.8993	1.8404	2.8406
20040404	12:21:08.58	37.7133	15.5923	19.193	2.3		168	0.065	0.6672	0.5718	1.1348
20040427	21:30:11.78	37.6684	15.3073	14.99	2.5		134	0.054	2.8703	1.8067	5.7762
20040517	21:52:27.62	37.5247	15.2039	48.413	3		126	0.061	1.1884	1.1458	1.4933
20040528	21:28:05.16	37.2672	15.9619	17.511	2.9		251	0.056	1.1612	1.1093	2.0728
20040601	07:56:48.65	37.5837	16.7755	13.82	2.6		264	0.048	2.1254	2.3088	2.9328
20040603	15:25:22.29	37.1215	15.2658	13.757	2.4		268	0.033	0.5056	0.5301	0.7999
20040606	10:28:22.61	37.8712	15.6552	27.466	2.6		152	0.09	0.6124	1.1186	0.8526
20040614	17:10:31.16	37.7391	15.1963	16.306	2.8		114	0.086	0.9057	0.573	1.6061
20040614	22:24:52.50	37.8567	15.6525	23.714	2.4		155	0.073	0.7614	0.8703	1.2806
20040624	23:26:43.40	37.8733	15.4723	9.177	2		206	0.065	0.4633	0.7964	0.9359
20040626	03:22:52.02	38.1764	15.5841	5.072	2.4		93	0.088	0.4845	0.4471	0.9207
20040630	02:38:06.16	37.8647	15.3862	9.926	1.9		207	0.042	0.4572	0.4813	0.5364
20040704	08:46:25.82	38.0059	16.1833	6.862	2.3		326	0.027	0.6327	0.8537	1.0456
20040705	14:45:02.22	37.5929	15.5947	21.356	2		213	0.042	0.8776	0.7289	1.491
20040707	19:16:57.80	37.9826	16.1529	9.937	2.3		318	0.04	1.1386	1.4436	2.3945
20040709	23:21:27.32	37.7063	15.2396	36.498	2.2		192	0.026	1.1181	0.9115	1.5143
20040717	16:43:35.53	37.8743	16.4399	4.261	2.8		330	0.013	0.2948	0.5995	0.4418
20040719	03:35:08.74	37.2782	16.2834	15.459	2.6		272	0.022	1.0299	0.7598	1.3527
20040802	10:07:32.09	37.4072	15.8469	9.884	2.4		231	0.015	0.9334	0.5576	1.7027
20040816	03:13:30.06	37.7998	16.2916	36.097	2.5		232	0.028	1.0882	0.9493	1.1325
20040818	02:13:33.03	36.5326	15.6883	0.754	2.9		220	0.048	0.2682	0.2067	0.2227
20040825	12:18:00.04	37.7945	15.3536	18.137	2.1		268	0.049	0.8448	0.6888	1.3934
20040825	12:45:51.77	37.8488	15.3522	19.286	1.9		250	0.016	0.8019	0.5795	0.9104
20040825	13:36:33.88	37.7932	15.3921	6.592	2.8		133	0.119	0.7011	0.5798	0.8542
20040918	11:50:23.30	37.8625	15.6589	24.987	2.6		154	0.101	0.4944	0.7182	0.9208
20040922	04:32:55.87	37.9567	15.612	50.31	2.9		133	0.108	0.9609	0.7136	1.5713
20040923	13:27:13.76	37.4965	16.0273	24.04	2.8		231	0.063	1.1211	1.1279	1.8391
20040925	08:33:51.93	37.7616	15.8668	46.402	2.7		201	0.051	0.7543	0.8885	1.2908
20041004	19:38:01.40	37.5538	15.7544	29.258	2.3		209	0.018	1.367	1.0008	2.3045
20041005	03:45:44.01	37.3421	15.5605	41.2	2.3		231	0.022	0.4092	0.3522	0.1867
20041011	07:31:41.99	37.893	15.4462	7.555	3.4		127	0.085	0.6203	0.5817	0.7753
20041025	19:29:48.40	37.8015	15.6805	20.634	2.4		167	0.04	1.0649	1.1917	1.5354
20041104	15:59:55.62	37.6416	15.9854	45.71	2.5		254	0.032	1.9977	1.3941	1.8286
20041215	06:59:22.46	36.3097	15.6867	17.638	3.4		232	0.054	0.9026	1.0486	2.4757
20050109	01:57:44.72	37.4	15.6284	21.832	2.4		216	0.037	1.0425	0.5854	1.6294
20050121	13:43:01.33	37.6936	15.2167	5.038	2.8		118	0.079	0.8932	0.8674	1.0022
20050126	12:59:50.14	37.2479	15.8962	7.628	2.6		248	0.052	0.4984	0.5375	0.9349
20050307	15:19:02.03	37.8304	15.3882	7.065	2.7		128	0.106	0.543	0.5107	0.6894
20050308	21:08:14.48	37.203	15.6946	10.756	2.7		238	0.027	0.2682	0.273	0.3829
20050310	18:14:24.60	37.5894	16.3897	24.923	2.3		277	0.049	0.9376	0.9738	1.8361
20050317	18:57:16.92	37.3933	16.0115	22.503	3.2		251	0.049	0.9604	0.8966	1.7181
20050317	20:25:47.34	37.3875	16.0219	15.384	2.7		253	0.05	0.909	0.786	1.6712
20050317	22:00:07.64	37.3835	16.0425	17.98	2.5		254	0.029	1.5783	1.2643	3.0294
20050322	02:49:59.02	37.3756	16.0545	14.397	2.2		251	0.051	1.4577	1.177	2.3998
20050323	21:59:25.88	37.6713	16.3494	36.934	2.5		272	0.062	1.4069	1.3093	2.4418
20050324	19:50:24.28	37.0431	16.1846	16.491	2.7		276	0.051	1.3493	1.3449	1.6392
20050324	21:58:20.88	37.3434	17.126	23.847	2.8		310	0.023	1.219	0.5351	1.9968
20050413	13:19:20.81	37.5152	16.3581	43.419	3.1		238	0.059	1.1551	1.083	2.3821
20050419	22:08:51.26	38.1285	15.6174	9.477		1.8	90	0.06	0.2637	0.307	0.5824
20050419	22:36:24.32	38.1318	15.6199	9.942		3.2	54	0.089	0.332	0.3486	0.7134
20050420	01:18:30.74	38.1293	15.6222	9.869		1.9	88	0.054	0.3548	0.3142	0.6234
20050420	06:40:30.73	38.1279	15.6211	8.666		1.5	90	0.04	0.3519	0.3219	0.6401
20050423	03:36:27.11	37.9591	16.3363	17.075		1.9	255	0.061	1.0253	1.2934	1.4186
20050426	09:10:24.03	37.9057	16.2408	20.605		1.9	320	0.046	1.0544	0.9588	1.1891
20050503	11:37:09.07	37.2765	16.158	28.202		2.3	269	0.026	1.2063	1.0857	2.3902
20050503	18:41:12.46	37.9507	16.1341	12.16		1.7	306	0.026	0.9474	0.6757	1.0623
20050503	19:34:49.92	37.9983	16.187	12.204		1.6	312	0.044	0.5749	0.6521	0.6918
20050510	12:24:29.63	37.3141	16.035	26.544		2.1	259	0.078	0.6636	0.6703	1.4504
20050513	14:31:20.32	37.7789	16.2359	38.79		2.1	254	0.067	0.6336	0.6047	0.9241
20050518	04:32:59.50	37.7293	15.9131	38.533		2.3	212	0.04	0.9267	0.6725	0.8797
20050523	21:30:41.12	37.6859	15.6709	21.319		2.8	174	0.094	0.6992	0.5873	1.1702
20050527	13:25:04.39	37.5008	16.2537	32.747		2.2	255	0.04	1.0999	1.1984	2.9253
20050604	15:24:46.99	37.9023	15.4379	6.462		1.7	205	0.06	0.3966	0.5004	0.5528
20050604	15:25:57.24	37.9007	15.4414	7.533		2.2	126	0.078	0.3881	0.4549	0.6415
20050614	10:01:41.91	37.2944	15.0951	23.697		2.4	262	0.043	0.5908	0.3701	0.3628
20050615	16:03:35.92	37.5681	16.4677	41.771		2.5	279	0.068	1.0718	1.2078	2.7051
20050617	16:36:55.98	38.1215	16.1832	12.087		1.9	315	0.02	0.7117	1.4617	1.4238
20050617	17:11:23.84	38.1039	16.1865	14.514		2.4	240	0.071	0.5672	0.9653	0.6588
20050619	07:22:41.54	37.6589	15.1838	6.141		2.5	116	0.084	0.9699	0.6212	1.1529
20050619	07:29:05.50	37.6237	15.382	34.901		2.4	150	0.049	2.2724	1.614	2.9955
20050619	10:06:59.17	37.6129	15.3956	39.905		2.2	224	0.029	2.2988	1.6868	2.8614
20050619	10:17:56.04	38.1398	16.2048	11.71		2.1	314	0.038	0.5756	0.9952	1.0829
20050625	21:47:28.84	37.1308	15.2467	19.403		2.4	171	0.066	0.6252	0.5459	0.4883
20050708	03:36:28.77	37.2839	15.8641	12.938		2.7	240	0.058	0.565	0.6264	1.2704
20050723	23:07:45.24	37.9085	15.4713	14.457		2.4	127	0.099	0.6114	0.4354	0.861
20050727	02:58:35.03	37.8398	16.0158	44.439		2.5	221	0.064	1.3652	1.2676	1.5662
20050728	08:47:24.34	37.4575	16.9584	20.813		2.9	236	0.048	1.1919	1.5758	1.9568
20050730	04:23:29.95	37.9073	15.4065	6.321		1.7	211	0.064	0.6581	0.7983	1.2772
20050805	12:46:43.59	37.0989	15.3284	16.555		2.4	290	0.026	0.5719	0.7641	0.8828
20050805	16:59:52.28	38.0191	15.6416	13.107		1.9	146	0.046	0.6886	0.6349	0.6551
20050820	01:01:24.83	37.161	15.1432	20.041		1.9	202	0.028	0.5968	0.7233	0.4567
20050829	10:57:37.66	37.5074	15.4414	13.532		1.7	175	0.013	1.0038	0.6467	1.49
20050829	18:16:53.80	37.1551	15.3756	10.204		2.7	228	0.037	0.4497	0.5128	0.601
20050910	00:48:59.26	38.1208	16.2981	10.471		1.7	250	0.065	1.0381	1.1503	1.3147
20050917	17:16:39.18	37.8404	15.5735	23.914		1.8	148	0.083	0.647	0.6094	0.7755
20050925	22:47:34.56	37.8918	15.6571	29.259		1.4	153	0.061	0.5965	1.0342	0.9885
20051002	01:12:33.68	37.8159	16.0321	38.513		2.2	226	0.071	0.8363	0.6854	0.7374
20051002	13:46:51.39	37.8867	15.712	41.332		2.6	157	0.046	1.0319	0.321	1.399
20051012	00:09:42.76	38.0996	16.2355	7.129		2.3	317	0.048	0.4608	0.7014	1.0586
20051013	23:10:44.72	37.6002	15.269	13.703		2	134	0.083	0.6401	0.4385	0.8093
20051014	12:57:37.41	38.1101	16.2064	12.431		2.5	241	0.037	0.7539	0.929	0.8838
20051014	19:20:12.44	38.1285	16.1947	11.519		1.8	320	0.033	0.5431	0.9671	0.9985
20051014	20:38:48.38	37.5609	15.1267	10.83		2	142	0.046	0.7128	0.4983	1.1552
20051016	16:10:00.15	36.5059	15.4021	21.565		2.3	323	0.015	1.6976	1.3698	2.7272
20051110	11:14:10.77	38.0875	15.6329	9.384		2	97	0.058	0.3049	0.3935	0.542
20051122	02:44:20.41	37.8678	15.4548	19.056		1.6	138	0.088	0.489	0.3564	0.6799
20051201	00:23:49.81	38.0687	16.6539	49.976		2.5	248	0.041	0.7518	1.0117	1.1408
20051208	20:09:10.84	37.6816	15.3419	11.021		2.3	138	0.03	0.9302	0.7611	1.2671
20051220	03:18:32.35	37.6569	16.0614	17.536		2	236	0.027	1.2011	0.9542	1.4578
20051220	16:14:46.30	37.9627	16.3269	11.033		1.8	344	0.042	2.1385	2.3189	3.9195
20051224	15:08:04.67	37.4416	16.3357	36.687		2.9	235	0.071	1.1997	1.0991	2.8121
20051227	00:37:36.71	37.0803	15.6041	15.876		2.8	312	0.039	0.4667	0.431	0.6467
20051229	15:52:16.00	37.1157	15.1765	15.244		2.1	180	0.089	0.9482	0.5456	0.7728
20060101	01:57:30.92	37.5761	16.1313	22.103		2.1	251	0.037	0.9026	0.688	1.4755
20060105	05:34:40.41	37.9647	15.5841	26.406		2.5	128	0.083	0.5292	0.4882	0.591
20060108	03:47:03.96	37.444	15.7452	22.625		1.9	205	0.03	0.6292	0.7738	1.4355
20060113	22:02:05.72	37.6423	15.4612	9.378		2	155	0.045	0.887	0.7189	1.0613
20060126	22:32:00.24	37.5446	16.1895	41.416		2.7	221	0.081	1.1142	0.9431	2.0601
20060206	00:14:46.85	37.364	16.149	22.885		2.6	250	0.018	0.7133	0.8127	1.0867
20060213	15:51:53.72	37.1854	15.0359	20.486		2.1	216	0.047	0.7192	0.648	0.552
20060215	15:55:28.79	37.142	15.1642	2.229		2.1	168	0.059	0.6944	0.8238	1.5811
20060219	00:23:07.59	37.7456	15.574	17.923		2.1	156	0.063	0.5651	0.536	0.8128
20060309	02:16:42.45	37.4925	15.3064	16.269		1.5	164	0.027	0.6445	0.4604	0.7007
20060309	06:57:52.21	37.0389	15.1549	22.768		2.5	185	0.07	0.6224	0.4292	0.7181
20060310	10:55:20.12	37.1675	15.1342	15.71		2.1	144	0.071	0.838	0.6388	0.5934
20060315	10:55:12.01	37.153	15.1471	8.524		2.1	156	0.072	1.0937	0.9006	1.0024
20060318	07:45:17.40	37.4256	15.7074	21.861		2.1	204	0.035	0.7458	0.8216	1.4596
20060318	14:38:21.39	37.1816	15.0829	16.772		2.6	116	0.075	0.5598	0.4554	0.4665
20060331	04:50:15.38	37.9508	15.52	7.907		2.7	125	0.087	0.4482	0.4441	0.5372
20060331	04:56:07.29	37.9433	15.5213	9.77		2.2	126	0.07	0.4002	0.4059	0.5169
20060403	14:58:01.82	37.1303	15.1716	8.568		1.8	175	0.072	0.8096	0.5126	0.7505
20060417	08:43:56.84	36.9528	16.4512	26.065		2.9	286	0.051	1.6931	1.9668	3.055
20060421	18:12:57.60	37.6249	16.2353	26.563		1.9	251	0.045	0.6082	0.6603	1.3076
20060423	17:29:00.82	37.8681	15.5438	4.992		1.4	224	0.047	0.4638	0.6512	0.9096
20060424	09:57:25.64	37.1525	15.2045	14.641		2	190	0.066	0.8563	0.86	1.0053
20060428	10:40:32.51	37.2314	15.1255	11.254		2.1	212	0.08	0.5603	0.4404	0.5097
20060429	02:13:01.33	37.888	15.6682	28.596		1.6	221	0.034	0.5067	0.708	1.1556
20060429	03:01:06.87	37.8878	15.6821	28.322		1.2	309	0.04	0.7394	0.816	0.8193
20060501	19:09:59.90	36.5401	15.8522	12.557		2.9	232	0.059	2.1825	2.5758	2.6228
20060502	09:08:55.34	37.2628	15.0824	9.569		2.3	245	0.053	0.7976	0.5945	0.9545
20060502	16:04:48.99	37.9189	15.5488	34.13		2.1	139	0.037	0.7187	0.5392	0.9548
20060503	21:37:51.26	36.9879	16.1817	20.088		3.2	235	0.052	1.0307	1.0093	1.3788
20060507	22:15:46.70	36.9281	16.5186	19.677		2.9	238	0.068	1.6118	1.8726	2.1276
20060509	10:49:25.22	37.2144	15.1384	8.825		1.8	147	0.072	0.7874	0.6481	0.5714
20060511	09:57:12.86	37.2173	15.126	1.609		1.7	162	0.047	0.6541	0.5189	0.7726
20060512	10:01:38.25	37.1427	15.1827	2.309		1.9	178	0.069	1.083	0.6957	1.838
20060515	23:52:03.20	37.6575	15.6968	13.952		2	190	0.09	0.8205	0.6196	0.806
20060516	09:21:30.85	37.6575	15.2206	5.586		2	174	0.052	1.0144	0.7129	0.6249
20060519	10:02:41.98	37.1857	15.1588	26.945		2.4	151	0.046	0.7364	0.4322	0.4488
20060523	14:59:41.13	37.1866	15.0965	19.571		1.9	162	0.065	0.6228	0.5276	0.6744
20060525	14:56:14.15	37.1661	15.1036	19.313		2.2	128	0.051	0.7516	0.5337	0.5773
20060529	08:20:37.85	37.2036	15.1286	4.692		1.7	150	0.046	0.697	0.5255	0.5947
20060530	11:30:41.70	37.638	16.5202	38.462		4.2	191	0.091	0.9272	0.7518	1.6046
20060530	11:38:35.55	37.6369	16.4719	37.902		3.5	214	0.099	0.9125	0.7713	1.4398
20060530	13:02:52.13	37.6039	16.4698	19.599		2.4	242	0.086	0.9725	0.9575	1.5181
20060530	22:16:54.66	37.6221	16.4871	32.132		2.7	242	0.069	0.96	0.8982	2.1505
20060531	09:55:36.88	37.1985	15.1288	4.904		1.7	145	0.063	0.676	0.5112	0.5519
20060531	13:56:58.07	37.6094	16.5009	22.106		2.9	243	0.071	1.0847	0.8944	1.9308
20060601	10:01:01.91	37.1544	15.1404	9.612		1.7	151	0.052	0.8279	0.6092	0.5174
20060605	09:18:40.24	37.2292	15.1117	7.931		2	187	0.051	0.7083	0.6269	0.6274
20060608	09:12:34.85	37.2095	15.1258	6.288		1.9	158	0.057	0.6926	0.5238	0.5582
20060608	22:06:47.20	37.6115	15.1923	3.436		2.7	120	0.134	0.7805	0.5683	0.9051
20060609	10:03:42.02	37.1463	15.1396	8.353		1.9	153	0.083	0.5583	0.3845	0.5799
20060613	10:09:15.65	37.3261	16.079	19.044		2.2	246	0.048	0.743	0.6324	0.8629
20060613	14:57:13.26	37.1431	15.1571	6.914		1.8	163	0.052	0.6359	0.5262	0.4523
20060615	08:31:04.25	37.2095	15.1452	3.607		1.8	137	0.083	0.6954	0.5298	0.6294
20060615	09:14:08.30	37.6378	15.1728	3.492		2.4	115	0.104	0.8067	0.5681	0.5555
20060619	00:14:23.09	37.6267	16.4295	21.324		2	271	0.017	1.7265	1.2183	2.0907
20060621	11:18:48.14	38.2171	17.2487	56.863		2.1	290	0.016	0.0952	0.1894	0.1901
20060622	03:47:03.70	38.2164	16.4013	9.423		1.6	237	0.044	1.0331	0.7682	1.2332
20060622	10:31:12.37	37.5337	15.145	16.12		2.2	145	0.073	0.7932	0.4225	1.1
20060623	14:58:16.05	37.1361	15.1739	10.271		2.1	175	0.052	0.7783	0.6029	0.8416
20060624	16:10:48.04	37.138	15.1445	18.209		1.9	157	0.066	0.495	0.3753	0.5251
20060625	09:04:21.47	37.4825	16.4067	17.339	2.4		306	0.041	1.6554	2.5121	2.1925
20060626	09:56:17.78	37.1973	15.1445	4.329		1.8	137	0.055	0.6195	0.4539	0.5787
20060628	16:02:10.08	36.7679	16.6159	25.199		2.6	344	0.029	1.3085	1.3264	2.1233
20060629	14:27:03.45	37.1919	15.161	7.969		1.9	149	0.041	0.5733	0.5866	0.6309
20060704	12:24:49.89	37.2133	15.1126	7.628		1.7	175	0.069	0.7026	0.5726	0.5484
20060704	14:54:49.05	37.1365	15.1847	2.138		2.1	181	0.056	0.6854	0.625	1.1442
20060706	09:52:42.24	37.1625	15.1201	10.54		1.7	137	0.068	0.7293	0.5914	0.6602
20060706	10:05:56.68	37.2144	15.1217	9.181		1.9	165	0.067	0.7964	0.6298	0.4323
20060708	08:09:09.50	37.1918	15.1598	5.952		1.7	149	0.058	0.7121	0.7088	0.8261
20060710	15:59:00.09	38.1954	16.3966	19.125		1.2	239	0.015	0.5409	0.6556	0.6279
20060711	10:09:03.10	37.1425	15.1695	4.26		1.9	170	0.048	0.587	0.4685	0.7846
20060712	09:48:39.94	37.2292	15.1351	9.292		1.9	161	0.063	0.883	0.6312	0.5522
20060714	02:44:38.49	37.2924	15.871	18.172		2	231	0.033	0.2801	0.4259	0.5395
20060714	20:20:43.28	38.2805	16.4415	31.844		1.4	237	0.013	0.0745	0.0971	0.0865
20060717	00:10:02.16	38.251	16.3822	13.882		1.2	224	0.038	0.8535	0.8531	1.3227
20060719	09:56:19.06	37.2069	15.1304	3.762		1.8	149	0.07	0.7064	0.5958	0.6008
20060720	03:48:06.07	37.6298	16.1783	18.671		2.1	244	0.067	0.6653	0.7714	0.995
20060720	09:06:06.03	37.7121	15.9133	18.611		2.7	191	0.093	0.7468	0.6415	0.8467
20060721	09:53:00.95	37.1439	15.1707	3.007		1.9	171	0.06	0.4871	0.4838	0.9891
20060725	08:37:21.46	37.2005	15.1539	6.261		1.9	141	0.079	0.973	0.9222	0.9228
20060725	10:38:10.23	37.1684	15.1502	16.254		2.2	153	0.068	0.7847	0.5871	0.5456
20060730	09:53:36.22	38.0073	16.308	9.224		2.8	206	0.107	0.6573	0.7815	1.3177
20060730	10:04:58.44	37.9969	16.3022	12.835		1.6	258	0.055	0.7941	0.8134	1.6968
20060730	23:20:37.28	38.1896	16.3898	13.016		1.5	239	0.047	0.5419	0.5063	0.9609
20060730	23:36:13.00	38.1875	16.3949	14.451		1.5	241	0.046	0.4202	0.654	1.6216
20060731	02:53:14.98	38.1925	16.394	14.022		1.7	240	0.027	0.4318	0.5155	0.8424
20060731	17:59:37.46	38.1963	16.3855	13.271		1.8	230	0.03	0.5357	0.6104	1.0561
20060731	18:17:43.76	38.1942	16.3907	14.802		2	231	0.028	0.6336	0.4737	0.8248
20060731	20:19:15.14	38.1942	16.3886	13.024		1.8	231	0.027	0.6282	0.5426	0.9722
20060731	23:43:11.28	38.2196	16.4042	6.414		1.5	237	0.031	0.7117	0.6641	1.1696
20060801	22:09:47.98	37.7562	16.0127	23.142		1.9	310	0.032	0.9274	0.7265	1.1931
20060802	09:52:05.33	37.185	15.1767	5.253		1.9	163	0.056	0.5279	0.3982	0.5952
20060802	10:13:48.08	37.1479	15.1631	4.61		1.6	166	0.078	0.5535	0.4785	0.7311
20060803	05:02:59.17	38.2177	16.4077	8.335		1.6	238	0.054	0.8121	0.8343	1.1013
20060803	23:50:44.22	38.2166	16.4217	11.897		1.7	242	0.041	0.6507	0.7206	1.9567
20060809	09:52:37.28	37.203	15.1526	7.05		1.6	138	0.08	0.4961	0.5059	0.514
20060811	10:39:45.21	37.0511	15.1436	23.515		2.4	173	0.047	0.6825	0.4343	0.7495
20060811	11:49:24.58	37.2049	15.1531	5.662		1.8	138	0.058	0.6652	0.5414	0.5102
20060815	08:11:00.26	38.2119	16.3518	3.755		1.6	223	0.036	0.759	0.8853	1.0124
20060817	08:34:26.33	37.2085	15.1282	6.085		1.8	154	0.071	0.7562	0.6085	0.7951
20060817	16:48:06.77	38.1746	16.4244	13.446		2	238	0.063	0.7424	0.6425	1.1217
20060823	08:28:13.06	37.2138	15.1284	2.313		1.8	158	0.054	0.7432	0.5913	0.6059
20060825	08:31:10.49	37.1933	15.1463	5.617		1.7	140	0.064	0.5801	0.4903	0.5354
20060827	13:41:19.46	37.2807	16.9461	57.662		3	265	0.042	1.369	1.3143	5.0061
20060827	19:04:58.84	37.4316	15.2542	13.486		2.1	151	0.076	0.6885	0.6948	0.5219
20060828	05:14:53.23	37.6118	15.1682	9.77		1.9	181	0.041	1.0363	0.7444	1.0927
20060828	21:01:38.40	37.6111	15.1988	11.563		2.2	121	0.071	0.6275	0.4548	1.0126
20060829	14:58:14.86	37.1466	15.1382	6.916		1.5	153	0.051	0.8321	0.6927	0.6825
20060830	07:53:56.10	37.6643	16.2696	23.263		2.8	224	0.056	0.7772	0.7266	0.9142
20060830	08:47:14.31	37.2068	15.122	5.893		2	159	0.08	0.7754	0.6454	0.6992
20060830	22:45:04.28	37.3546	15.6678	19.919		2.7	205	0.058	0.6404	0.7115	1.3595
20060907	08:36:38.00	37.2058	15.1389	9.233		1.9	174	0.052	0.7349	0.5746	0.3806
20060909	10:42:05.79	38.2127	16.4268	12.426		1.7	232	0.06	0.5595	0.5953	1.2099
20060912	07:46:48.70	37.2004	15.1523	5.189		1.8	140	0.052	0.6108	0.4899	0.5046
20060914	09:58:29.49	37.1515	15.1459	8.275		1.8	155	0.052	0.6689	0.5495	0.6289
20060915	14:07:50.24	37.2239	15.1218	6.647		2	172	0.054	0.7222	0.6289	0.6853
20060919	03:20:04.23	37.0991	15.3734	17.353		2.1	272	0.036	0.5627	0.371	0.5304
20060926	16:59:42.93	37.5931	15.2552	8.425		2.4	351	0.044	0.8795	0.5282	0.917
20060928	20:07:42.60	37.7417	15.7987	36.066		2.6	180	0.087	1.083	0.8191	1.2852
20060929	08:07:33.84	37.2115	15.1551	7.394		1.9	136	0.082	0.7363	0.7133	0.8266
20060929	14:55:31.42	37.1448	15.1316	6.587		1.6	149	0.044	0.5405	0.4675	0.5809
20060930	22:13:29.92	38.1947	16.3716	19.201		2	234	0.02	0.4685	0.587	0.6805
20061002	14:38:20.10	37.1967	15.1572	6.267		1.4	144	0.052	0.5489	0.5122	0.5519
20061003	04:58:30.17	37.8513	16.1899	17.981		2.6	206	0.083	1.4555	1.2385	1.7311
20061004	08:38:39.25	37.2108	15.1414	5.232		1.7	142	0.063	0.7314	0.5833	0.5297
20061004	12:59:07.71	38.1887	16.3886	14.668		2	239	0.034	0.9226	0.8063	1.0974
20061006	21:16:24.44	38.0887	15.5557	8.001		3.2	72	0.116	0.3705	0.3713	0.7393
20061006	22:01:21.72	38.0911	15.5638	6.688		1.9	109	0.075	0.3158	0.3431	0.6486
20061006	22:13:20.08	38.0828	15.5391	7.236		1.5	232	0.03	0.3868	0.4056	0.8152
20061006	22:39:22.12	38.0809	15.5364	7.917		1.4	234	0.026	0.3435	0.3618	0.7654
20061006	22:55:07.68	38.096	15.5655	8.294		2.2	106	0.056	0.2818	0.3185	0.6685
20061007	04:46:10.85	38.0915	15.5594	7.543		1.3	110	0.03	0.3299	0.3655	0.731
20061007	05:13:44.23	38.0941	15.5591	8.874		1.5	110	0.032	0.2998	0.3706	0.6935
20061007	09:53:36.51	38.0889	15.5553	6.174		2.8	112	0.095	0.3486	0.3661	0.7338
20061007	10:03:05.48	38.0953	15.564	2.84		1.4	109	0.049	0.424	0.4267	0.8968
20061007	10:09:11.02	38.0756	15.5397	7.736		1.3	234	0.029	0.378	0.3913	0.816
20061007	16:09:52.21	38.0897	15.5587	8.7		1.8	111	0.074	0.3542	0.4106	0.809
20061007	16:31:20.08	38.0758	15.54	9.827		1.6	234	0.052	0.4943	0.4787	0.7391
20061008	11:48:27.19	38.0889	15.5602	8.582		1.7	111	0.065	0.7203	0.3948	1.4605
20061008	19:54:10.60	38.0889	15.5629	6.543		1.2	110	0.06	0.2988	0.341	0.6851
20061009	03:13:51.88	38.0882	15.5523	8.961		2.4	113	0.078	0.2821	0.386	0.652
20061009	03:15:05.70	38.0885	15.5597	7.394		1.7	111	0.057	0.2848	0.3461	0.6839
20061009	03:27:43.42	38.0884	15.5632	7.691		1.8	111	0.048	0.2874	0.3368	0.6637
20061010	09:08:48.32	37.2191	15.1302	6.048		2	159	0.048	0.7155	0.5912	0.4926
20061010	21:48:56.28	37.8875	15.658	29.187		1.5	220	0.039	0.5414	0.6517	0.7406
20061012	12:13:58.84	37.1901	15.1421	6.727		1.7	195	0.045	0.641	0.5099	0.5068
20061012	13:22:05.51	38.097	15.5747	4.512		1.1	210	0.035	0.4656	0.3947	0.8814
20061017	09:52:21.13	37.167	15.0731	13.513		2.2	212	0.057	1.2042	0.7083	0.8512
20061019	10:18:37.11	37.1747	15.1786	9.34		1.7	234	0.061	0.8251	0.7338	0.7016
20061023	08:25:35.89	37.2032	15.1293	4.567		1.8	149	0.08	0.8893	0.698	0.8163
20061024	09:53:44.61	37.1557	15.1462	9.436		1.9	154	0.07	0.7002	0.4347	0.6285
20061026	08:29:17.74	37.1865	15.1445	5.489		1.7	142	0.088	0.8317	0.659	0.7683
20061029	18:42:58.44	38.3921	16.6192	51.505		1.6	224	0.056	0.1312	0.122	0.1689
20061102	11:13:38.80	37.1961	15.1396	2.907		1.7	135	0.056	0.678	0.541	0.7373
20061107	01:07:27.12	37.8649	15.4807	21.919		1.3	219	0.06	0.4927	0.4411	0.784
20061107	09:49:46.03	37.1976	15.1438	3.668		1.7	137	0.051	0.6214	0.4744	0.563
20061109	00:12:50.15	37.0957	15.6863	3.269		2.2	319	0.011	1.25	1.1264	1.6816
20061116	11:02:06.00	37.1989	15.1363	6.867		2.3	138	0.05	0.6522	0.5117	0.5023
20061118	23:33:21.32	37.2874	16.1443	13.408		2.2	254	0.039	0.9351	0.7704	1.2319
20061120	10:58:05.74	37.1478	15.1414	9.107		1.9	249	0.037	0.6421	0.5393	0.5762
20061120	11:00:32.84	37.1529	15.1354	7.658		2	149	0.063	0.6866	0.5748	0.712
20061122	10:50:06.12	37.2408	15.0824	10.325		2.1	227	0.069	0.8165	0.6576	0.7574
20061122	10:55:49.20	37.1433	15.1343	7.478		1.8	151	0.066	0.5267	0.5119	0.6654
20061129	10:54:51.10	37.1446	15.1589	6.682		1.8	164	0.084	0.9339	0.6021	1.0843
20061203	19:35:50.34	37.2007	16.2806	3.469		1.8	267	0.032	0.774	0.7633	0.9023
20061205	05:01:19.71	37.0819	15.6525	16.018		2.8	237	0.063	0.5354	0.5119	0.6751
20061205	12:37:13.33	37.1887	15.1336	10.253		2.1	191	0.064	0.859	0.6849	0.604
20061215	09:42:25.43	37.1863	15.1605	8.627		2	196	0.076	0.6109	0.4927	0.4945
20061215	15:50:08.85	37.1902	15.0619	12.34		2	208	0.07	0.7646	0.6764	0.7678
20061221	09:07:18.70	37.2006	15.1492	7.39		2	138	0.081	0.6173	0.4701	0.4947
20061223	09:33:58.32	37.4284	16.0208	12.812		2.7	235	0.049	1.1671	0.8712	1.038
20061223	16:47:17.33	37.8142	16.1751	28.994		2.3	253	0.031	0.7725	0.7179	0.9162
20061224	00:33:09.21	37.7469	15.7822	18.063		2.2	188	0.046	1.5972	1.0161	2.8566
20061228	02:38:02.04	37.8269	15.5889	14.427		1.7	143	0.062	0.7536	0.6079	1.1266
20061229	10:56:01.95	37.5325	16.9111	58.207		2.4	253	0.033	0.1395	0.1311	0.2747
20061229	12:24:33.20	37.6483	16.0794	48.153		2.2	230	0.027	1.3354	1.0162	1.3079
20061230	09:52:15.39	37.7678	15.1748	0.706		2	156	0.026	1.2841	0.73	1.0181
20061231	07:25:17.69	37.9085	15.7088	43.534		2.6	136	0.086	1.0273	0.2449	1.4202
20070102	22:24:21.24	38.0836	15.5764	9.365		1.6	223	0.044	0.4729	0.5812	0.8509
20070104	23:57:38.96	37.6272	16.0024	18.917		2.2	231	0.022	1.1596	0.8358	1.8198
20070105	09:40:16.36	37.1967	15.1418	5.667		1.9	136	0.072	0.6194	0.4714	0.4746
20070108	10:58:25.68	37.1534	15.1473	7.26		1.5	156	0.054	0.6369	0.6049	0.5488
20070109	09:57:09.49	37.0594	15.6266	14.136		1.8	334	0.023	0.5047	0.4545	0.6501
20070110	10:54:19.76	37.1437	15.1359	8.971		2	152	0.059	0.8037	0.5543	0.6311
20070113	15:12:46.13	37.7859	15.2326	11.775		2.4	115	0.065	0.9504	0.5555	1.0126
20070118	10:46:41.41	37.3247	15.1044	8.449		1.8	239	0.066	1.0631	0.7554	0.9321
20070119	10:55:50.27	37.1439	15.1717	7.792		2.2	172	0.053	0.671	0.4923	0.6059
20070119	15:56:40.68	37.4598	15.1117	0.643		2.1	286	0.038	0.6709	0.4896	0.9185
20070125	10:13:45.06	37.2094	15.1331	7.966		1.9	150	0.084	0.842	0.6438	0.4572
20070129	05:38:25.76	37.2141	15.2351	17.653		2	208	0.051	0.466	0.4982	0.5064
20070208	00:25:16.98	38.1891	15.5802	2.028		1.4	156	0.057	0.7785	0.8418	1.0915
20070208	10:58:31.70	37.1437	15.172	4.511		1.8	172	0.08	0.7644	0.4647	0.819
20070209	13:48:55.40	37.251	15.0911	20.859		1.9	258	0.031	0.4567	0.3324	0.2972
20070213	16:01:25.54	37.1692	15.1297	14.837		1.6	141	0.063	0.7154	0.6253	0.9441
20070218	07:32:06.88	36.361	15.2063	8.688		2.7	337	0.006	1.1535	1.0733	1.7377
20070218	17:31:18.04	36.8486	16.0896	21.259		2.8	336	0.044	2.5114	4.4528	4.0793
20070223	10:57:06.29	37.1475	15.14	8.879		1.8	153	0.074	0.7545	0.4957	0.5528
20070224	02:41:56.81	37.2054	15.2755	16.996		2.3	244	0.038	0.522	0.4823	0.4371
20070227	10:54:04.22	37.1589	15.1464	5.26		2	153	0.075	0.866	1.03	0.9923
20070306	11:01:07.55	37.1745	15.1198	8.157		1.6	133	0.09	0.7017	0.6011	0.7501
20070313	14:24:23.36	37.2058	15.1492	9.627		2	136	0.069	0.6448	0.558	0.5548
20070316	08:53:10.51	37.2084	15.1405	3.139		1.8	172	0.061	0.6975	0.5402	0.9588
20070316	11:14:03.50	37.1481	15.1433	9.489		2	155	0.093	0.7063	0.5521	0.4791
20070316	18:55:08.56	37.8226	15.9571	45.351		1.9	187	0.061	0.6822	0.5928	0.9737
20070318	01:46:39.50	37.51	15.5758	15.768		2	245	0.02	0.7957	0.7446	1.5036
20070330	10:00:31.93	37.1472	15.1545	6.473		1.9	160	0.061	0.5959	0.4857	0.5509
20070413	14:56:03.94	37.1394	15.1797	0.511		1.9	177	0.068	0.6681	0.5097	1.2329
20070417	07:59:24.64	37.1979	15.1298	6.494		2.1	144	0.05	0.6583	0.4811	0.5281
20070417	14:58:29.78	37.1384	15.165	6.728		2	169	0.073	0.5061	0.5082	0.7637
20070419	07:19:16.59	36.9586	15.2373	0.395		2.3	282	0.018	1.256	1.5404	2.4986
20070421	06:15:44.28	37.6959	16.3155	25.884		3	198	0.085	0.8129	0.9563	1.4056
20070423	08:12:10.09	37.1965	15.17	8.718		2	153	0.063	0.7094	0.6234	0.669
20070424	09:59:57.07	37.1534	15.1719	2.357		1.9	169	0.054	0.9642	0.7396	1.8067
20070426	08:02:38.31	37.1923	15.1505	6.813		1.9	143	0.071	0.5978	0.5054	0.5345
20070427	09:03:00.37	37.2077	15.1536	8.43		1.9	136	0.06	0.4996	0.4227	0.6321
20070427	20:52:32.94	37.8159	15.5651	10.179		1.7	150	0.069	0.7296	1.1971	1.6212
20070502	08:37:41.94	37.1979	15.1476	6.764		1.8	139	0.057	0.6655	0.5234	0.5528
20070508	09:58:56.87	37.157	15.1538	18.321		2	158	0.112	0.8061	0.4981	0.8209
20070509	08:06:02.75	37.209	15.1541	6.56		1.9	136	0.069	0.8167	0.6054	0.5853
20070511	08:38:14.64	37.2035	15.1331	7.501		2.2	145	0.079	0.6735	0.5115	0.4377
20070511	09:59:54.23	37.1454	15.1356	9.881		1.7	178	0.062	0.8438	0.4542	0.5529
20070512	11:51:40.51	37.4002	16.241	22.112		2	256	0.042	2.4766	1.6494	4.3179
20070514	10:13:03.06	37.1954	15.1507	10.488		2.1	142	0.081	0.755	0.6312	0.5455
20070515	02:44:26.41	37.7906	16.1055	22.676		2.2	203	0.086	0.8745	0.931	1.3433
20070524	00:57:09.18	37.1735	15.176	19.523		1.3	166	0.038	0.6681	0.3832	0.4185
20070529	10:00:07.70	37.1385	15.167	5.818		1.9	170	0.074	0.5843	0.412	0.532
20070530	09:56:51.53	37.2014	15.1375	4.627		1.7	139	0.072	0.7596	0.648	0.7093
20070601	09:51:45.44	37.211	15.1595	7.141		2.1	138	0.052	0.6531	0.5261	0.4768
20070602	04:33:36.16	37.7975	16.1041	23.152		2	203	0.076	1.1434	0.8009	1.2166
20070604	08:59:38.70	37.1999	15.1537	6.303		1.8	187	0.054	1.3258	0.8565	1.2395
20070604	10:48:42.14	37.2932	16.1226	21.781		2.9	234	0.08	0.564	0.517	0.858
20070612	09:59:31.55	37.1378	15.1639	2.45		1.8	168	0.061	0.5591	0.4729	0.9236
20070613	08:33:08.88	37.2606	15.161	2.782		1.3	134	0.043	0.4148	0.5146	0.6559
20070613	10:08:02.09	38.0119	16.4892	28.55		1.6	329	0.007	0.313	0.255	0.3731
20070615	09:54:02.88	37.2027	15.142	5.578		1.8	136	0.082	0.7355	0.5788	0.51
20070615	22:56:01.60	36.9941	15.2915	19.86		3.3	171	0.125	0.8265	0.8354	1.3857
20070616	17:31:55.80	36.9904	15.2883	19.075		2.6	268	0.034	0.5754	0.4329	0.5569
20070618	01:22:23.67	37.887	15.6694	28.132		1.1	249	0.048	0.3882	0.6122	0.6312
20070619	12:41:06.83	37.6232	16.4586	25.142		1.9	339	0.02	0.8534	0.8741	1.6546
20070623	19:19:23.02	37.6519	16.2968	15.861		1.9	253	0.04	2.0737	1.3681	2.2581
20070701	21:16:04.16	37.2535	15.2668	19.807		2	202	0.062	0.5669	0.5429	0.5434
20070702	23:05:24.92	37.9846	16.5744	37.603		1.6	335	0.009	0.0667	0.1792	0.1441
20070716	09:55:08.21	37.1489	15.1117	13.575		1.8	137	0.074	0.7935	0.4367	0.6352
20070720	14:58:12.67	37.1538	15.1139	10.59		1.9	137	0.074	0.7237	0.4916	0.5569
20070723	13:28:26.25	38.2469	16.643	59.667		2.3	219	0.063	0.2632	0.1772	0.3351
20070727	08:17:22.20	37.2664	15.1501	6.631		1.5	162	0.04	0.6538	0.5799	0.55
20070729	19:47:49.58	37.3622	15.6694	15.116		2.3	205	0.057	0.4257	0.4695	0.6705
20070731	02:34:45.54	37.4354	16.0293	20.988		2.3	239	0.061	0.9325	0.6644	1.2616
20070801	23:35:47.30	37.6465	15.17	0.66		2.3	111	0.127	0.7594	0.7846	0.5943
20070803	04:14:23.04	37.9604	16.3435	14.556		2.1	268	0.049	0.6283	0.6335	1.1205
20070803	07:17:17.23	37.9594	16.338	14.458		2	268	0.037	0.676	0.6854	1.2114
20070803	12:42:02.39	37.9263	16.3416	14.323		2.4	263	0.053	0.7104	0.6539	1.3651
20070803	15:01:31.05	37.157	15.1694	14.093		2.2	167	0.07	0.7466	0.3949	0.6268
20070803	19:50:10.04	37.9441	16.3616	9.364		1.9	271	0.045	0.8398	1.103	1.9793
20070807	15:01:22.95	37.1488	15.1339	13.292		2	149	0.06	0.7886	0.4697	0.6736
20070808	10:00:27.22	37.2061	15.145	5.01		1.9	180	0.059	0.8017	0.6026	0.7217
20070816	22:24:49.90	37.86	16.4393	20.384		1.6	331	0.025	0.1164	0.1955	0.1461
20070817	23:51:57.04	37.1786	16.3744	4.923		2.3	274	0.04	1.0318	0.4203	0.97
20070824	08:23:13.74	37.2009	15.1515	6.089		1.7	139	0.065	0.7296	0.567	0.5306
20070827	17:20:11.48	37.6227	15.2685	5.519		2.2	201	0.047	1.5943	0.9295	2.3963
20070828	00:28:33.99	37.6908	15.3066	23.72		2	132	0.094	1.4109	0.631	1.8783
20070830	04:34:00.36	37.887	15.4343	10.921		1.7	212	0.063	0.5524	0.6954	0.9404
20070830	19:20:51.44	37.7135	15.6051	21.576		2.5	159	0.071	0.6467	0.5414	0.7774
20070903	11:43:18.24	37.6225	15.3101	16.937		2.4	167	0.04	2.5081	2.6348	6.733
20070910	09:58:37.80	37.201	15.1382	4.847		1.5	182	0.058	0.8667	0.7828	0.7879
20070911	12:27:52.43	37.4188	16.5786	18.638		2.1	281	0.03	1.3367	1.3561	1.7575
20070912	10:38:35.37	37.1559	15.135	12.363		1.9	148	0.071	0.7453	0.4396	0.6483
20070913	14:45:41.65	37.9628	16.3411	14.108		1.7	267	0.033	0.7001	0.7266	1.3133
20070913	15:36:15.80	37.9503	16.3517	15.96		1.9	269	0.051	0.7265	0.6393	1.2565
20070913	17:19:11.64	37.9294	16.3219	15.948		2.9	211	0.115	0.8976	1.0326	1.5321
20070914	00:47:23.16	37.8705	15.4563	19.875		2	122	0.085	0.4314	0.4085	0.766
20070915	06:19:15.38	37.9703	16.348	13.533		1.6	266	0.063	0.6861	0.7247	1.1489
20070915	10:12:18.80	37.1972	15.7158	18.594		2.4	228	0.063	0.4384	0.636	0.7548
20070918	21:51:40.10	37.9282	16.3299	6.161		2	306	0.032	0.9936	1.184	1.5221
20070922	16:25:02.74	37.3241	15.8568	19.456		2.7	217	0.079	0.8085	0.6904	1.3218
20070926	04:19:11.53	37.4589	16.2219	40.501		2.8	253	0.034	1.1051	1.1458	2.6197
20070926	16:08:08.25	37.4304	15.9908	14.249		2.2	232	0.028	1.0989	0.7728	1.1282
20070927	09:14:58.09	37.27	15.1468	4.795		1.3	175	0.041	0.4852	0.5182	0.5222
20070928	15:01:27.47	37.1561	15.1428	12.394		1.9	152	0.069	0.7356	0.4317	0.6519
20071001	19:32:20.52	37.043	16.371	26.882		2.7	259	0.051	1.3465	1.5468	2.3478
20071002	19:09:10.92	36.8548	16.2196	30.377		2	324	0.041	2.6669	5.0521	6.2392
20071003	20:49:12.60	37.667	15.7598	15.144		1.7	195	0.041	0.1507	0.1544	0.3625
20071005	10:59:24.53	37.1963	14.9984	9.871		1.6	224	0.035	0.7717	0.8109	0.6368
20071006	01:01:33.50	37.8624	16.1576	38.557		2.1	203	0.081	0.5523	0.5321	0.4773
20071006	20:18:53.20	37.368	16.6218	24.29		2.3	251	0.067	1.6685	1.5188	2.4552
20071009	02:58:33.11	37.874	15.4752	6.051		2.3	123	0.132	0.3999	0.4221	0.6062
20071019	08:56:52.19	37.2138	15.1476	8.735		1.7	137	0.081	0.7474	0.6243	0.4581
20071023	09:55:15.59	37.1408	15.1716	8.665		1.9	172	0.079	1.0203	0.7134	0.9097
20071029	16:00:51.50	37.1666	15.0738	15.214		1.7	207	0.095	1.2758	0.667	0.8461
20071030	05:17:01.39	37.7864	16.188	47.296		2.2	219	0.05	1.1926	1.2444	1.4275
20071106	17:16:45.76	37.7597	15.2486	9.733		2.1	139	0.044	1.2175	0.678	1.3933
20071107	02:49:16.17	37.8013	15.6283	35.11		1.8	317	0.02	0.9205	1.3686	1.3829
20071107	10:32:36.74	37.4835	15.2794	14.608		2.7	159	0.075	1.1524	0.9056	0.9795
20071117	13:26:11.28	37.5803	15.1315	9.518		2.7	107	0.107	0.7186	0.4654	0.795
20080103	00:46:08.61	37.9433	15.5554	11.101		1.6	329	0.024	0.7267	0.8985	0.86
20080110	09:02:58.20	37.6573	16.0672	29.733		2.2	229	0.056	0.8704	0.7408	1.1837
20080113	14:26:41.99	37.2111	15.7738	14.492	2.1		326	0.028	0.3666	0.6038	0.6421
20080114	09:44:36.21	37.16	15.171	19.926		2.1	168	0.051	0.595	0.3818	0.3541
20080116	19:43:47.56	37.7873	16.2516	32.393		2.7	216	0.1	0.577	0.4758	0.6794
20080121	00:59:00.49	37.9201	16.6535	47.588		1.7	276	0.027	0.7112	0.7431	1.129
20080201	19:10:23.52	37.8878	16.051	7.64		2.1	247	0.071	0.698	0.7089	1.8022
20080202	11:29:09.01	37.1941	15.1362	4.533		1.6	135	0.079	0.8172	0.6245	0.6992
20080204	18:57:02.60	37.1034	16.091	16.053		2	261	0.034	1.0789	0.9208	1.6018
20080206	17:24:53.26	37.4452	16.4438	35.259		2.5	246	0.059	1.1603	1.055	2.4838
20080209	07:46:35.98	37.8621	15.535	10.745		3.1	139	0.139	0.5631	0.5003	0.8327
20080216	04:05:40.80	37.0716	15.2445	21.878		2.5	226	0.023	0.5622	0.3833	0.5274
20080226	01:41:25.58	37.6838	15.7119	18.734		2.2	177	0.102	0.7529	0.5523	0.988
20080302	22:02:24.84	37.8874	15.488	8.482		1.6	209	0.034	0.5939	0.8192	1.3461
20080305	11:18:14.91	38.0001	15.385	15.78		2.1	148	0.049	0.6688	0.4019	0.745
20080306	11:05:58.15	38.0862	16.2029	14.238		1.6	233	0.031	0.4198	0.6838	0.5738
20080306	15:53:42.16	38.0783	16.2085	15.501		2.1	285	0.052	0.7204	0.713	0.5686
20080308	04:51:52.57	38.065	16.1986	16.21		1.8	294	0.033	0.9068	0.6749	0.886
20080321	22:07:23.52	37.1145	15.9871	22.061		2.2	258	0.023	1.8139	2.854	3.5467
20080323	02:06:54.56	36.6765	15.4221	22.432		2.3	314	0.019	0.8158	0.6002	1.2116
20080403	02:33:25.38	37.2595	16.7448	18.184		2.4	277	0.052	0.5451	0.581	0.7316
20080405	05:10:20.71	36.4253	15.4663	9.255		2.9	329	0.027	1.2644	1.035	1.2178
20080409	10:04:56.97	37.1875	15.1462	2.088		1.6	200	0.05	0.5686	0.4848	0.8751
20080410	20:55:48.12	37.962	15.5224	10.219		1.2	177	0.081	0.4709	0.7451	0.6586
20080502	10:05:25.88	37.1973	15.126	5.332		1.5	147	0.068	0.7862	0.5994	0.6112
20080502	15:44:49.01	37.7942	15.4004	7.517		1.9	147	0.072	0.6515	0.5399	0.9365
20080503	07:18:35.47	37.6417	15.4035	0.057		2.1	278	0.055	0.6991	0.6582	0.9001
20080503	08:09:52.69	37.2789	15.1349	4.996		1.5	225	0.038	0.7569	0.6276	0.6502
20080504	22:34:47.24	37.207	15.0951	18.673		2.2	144	0.052	0.4711	0.3515	0.4146
20080509	04:15:26.45	37.0717	15.6718	10.366		1.9	240	0.059	0.5333	0.5007	0.6391
20080509	04:34:51.45	37.6216	16.0765	28.461		1.7	317	0.036	0.9723	0.7634	1.6426
20080513	08:03:26.52	37.8469	15.5505	8.763		2.1	223	0.074	0.4238	0.4501	0.772
20080516	09:22:31.64	37.2034	15.1199	2.969		1.5	161	0.051	0.7236	0.6342	0.774
20080516	11:18:26.77	37.1475	16.1941	24.011		2.9	246	0.068	0.8576	0.9043	1.4733
20080519	10:12:02.29	37.2778	15.1452	6.635		1.2	201	0.038	0.7102	0.614	0.567
20080521	09:58:40.05	37.1945	15.1422	5.527		1.4	190	0.038	0.7	0.5492	0.7892
20080604	17:33:30.36	37.2193	16.2703	13.824		2.5	266	0.045	0.7366	0.6443	0.8924
20080610	22:51:48.92	37.0308	15.1107	18.03		1.5	175	0.018	0.7164	0.4643	0.7197
20080626	13:54:44.23	37.6335	15.5156	1.997		2.2	295	0.061	1.2664	0.9258	1.6522
20080629	12:29:09.59	36.8754	15.258	29.994		2.6	255	0.093	0.7633	0.748	0.7922
20080701	09:44:39.63	37.0309	15.3676	25.163		2.5	277	0.052	0.5908	0.4225	0.6116
20080702	14:52:57.89	37.2401	15.6788	19.974		2.4	242	0.07	0.5955	0.7842	0.8513
20080702	14:54:46.19	37.9491	15.7597	45.126		2.7	136	0.082	1.0553	0.3463	1.3816
20080705	18:48:16.88	36.4319	15.2875	19.104		2.7	229	0.054	0.9723	0.6753	1.4983
20080708	10:46:49.35	37.614	15.1402	6.584		2	154	0.085	0.7342	0.5203	0.6515
20080709	14:38:41.25	37.6139	15.1431	8.337		2.4	167	0.094	0.7465	0.5783	0.9171
20080723	04:07:13.81	36.5289	15.1256	7.384		3.3	215	0.066	0.5971	0.8306	0.7664
20080726	09:10:31.26	37.8639	16.1771	39.231		2.1	213	0.055	0.5161	0.5115	0.4658
20080729	21:26:45.16	38.1814	16.451	66.669		3.5	175	0.07	0.4266	0.728	0.474
20080801	23:38:21.72	37.9929	15.6332	13.97		2	345	0.035	0.7039	1.6065	0.7157
20080807	11:55:55.39	37.3199	15.1432	16.254		2	331	0.031	0.4486	0.5301	0.5311
20080811	23:44:29.84	38.1543	15.5888	9.269		1.6	82	0.087	0.3111	0.326	0.4824
20080813	13:39:30.91	37.4939	16.4387	50.036		3.1	217	0.088	1.0777	1.1628	2.1173
20080815	05:11:12.46	37.2969	15.4931	17.167		2.1	210	0.045	0.6886	0.8924	0.8584
20080817	09:09:23.53	37.172	15.2677	6.041		2.2	285	0.047	0.8034	0.8194	1.5869
20080818	09:54:30.66	37.2097	15.1308	3.558		1.9	208	0.052	0.7434	0.5426	0.8375
20080822	10:53:06.93	37.4246	15.2146	13.63		2.9	128	0.119	0.4926	0.42	0.5634
20080824	13:07:36.42	37.9185	15.535	8.991		2.4	122	0.118	0.4184	0.4096	0.517
20080826	16:17:35.94	37.2567	15.8799	21.301		2.3	235	0.096	0.5605	0.4791	0.9543
20080828	09:21:49.75	37.2702	15.1414	0.948		1.2	182	0.058	0.7187	0.6	1.1923
20080828	09:23:48.67	37.2662	15.1521	6.561		1.4	112	0.048	0.4777	0.5488	0.6116
20080830	07:51:24.26	37.101	15.1424	14.992		2.4	160	0.096	0.7027	0.4433	0.5485
20080831	03:19:26.52	37.9247	15.6594	27.884		1.2	305	0.033	0.4885	0.6307	0.6633
20080902	10:04:06.82	37.1419	15.1794	8.468		1.5	202	0.047	1.2307	0.8629	1.4295
20080902	12:47:39.64	37.5921	15.4911	15.745		1.8	159	0.069	0.5985	0.5287	0.9628
20080907	01:59:44.89	37.3569	16.0093	24.461		2.6	224	0.088	0.5983	0.5063	0.963
20080908	09:59:48.73	37.1916	15.1522	6.62		1.6	145	0.082	0.4914	0.4364	0.5262
20080910	04:48:54.76	37.3193	15.8435	20.159		2.3	266	0.029	0.7314	0.6699	1.2286
20080912	09:52:40.78	37.2044	15.1324	5.079		1.7	128	0.091	0.4205	0.3716	0.4947
20080913	03:08:12.07	37.8972	15.6575	17.444		1.3	305	0.038	0.6666	0.6165	0.729
20080919	08:51:49.57	37.2068	15.1291	2.067		1.4	125	0.09	0.8038	0.6594	1.0532
20080922	00:24:42.51	37.6888	15.3138	18.653		2.4	129	0.108	0.6066	0.4224	1.1458
20080923	21:32:34.88	38.0977	15.6146	8.833		1.4	97	0.074	0.3975	0.4352	0.6806
20080926	12:25:44.83	37.6869	15.3178	17.699		2.3	137	0.066	0.7708	0.468	1.3462
20080927	21:16:34.36	37.2758	15.5907	15.394		2.2	291	0.069	0.4074	0.5446	0.7674
20080928	13:25:14.88	37.1863	15.2226	20.915		1.8	198	0.047	0.451	0.3788	0.441
20080929	09:40:20.60	37.2672	15.1508	5.837		1.4	200	0.042	0.6291	0.5619	0.5923
20080929	17:32:49.94	37.2127	15.2175	21.375		2.2	231	0.043	0.467	0.4824	0.4553
20081006	06:36:03.89	37.1663	15.2194	9.436		1.6	252	0.072	0.5606	0.6534	1.034
20081007	14:19:32.51	37.2791	15.2212	21.828		2.1	192	0.078	0.697	0.5712	0.5679
20081010	16:55:26.91	37.882	15.44	11.252	1.4		214	0.057	0.5002	0.5252	0.8603
20081012	11:32:00.01	37.1322	15.6857	19.351		2	321	0.07	0.461	0.5997	1.0436
20081014	09:56:21.91	37.1977	15.1414	4.788		1.6	227	0.039	0.8081	0.6922	0.9351
20081020	09:10:30.84	37.828	16.0644	6.121		1.7	255	0.065	0.5811	0.9809	1.7306
20081025	02:52:59.72	37.8126	15.5172	2.654		1.9	144	0.101	0.8279	0.7561	0.754
20081026	09:58:09.92	37.8518	15.9365	41.618		2.6	184	0.095	0.8661	0.5965	0.7864
20081102	06:46:44.49	37.6369	16.5152	34.839		3.4	191	0.119	0.8558	0.766	1.5695
20081104	10:52:29.16	37.2062	15.1222	3.683		1.7	122	0.087	0.7169	0.5753	0.9852
20081106	10:25:02.11	37.2789	15.1477	7.302		1.5	130	0.066	0.5603	0.6454	0.611
20081112	01:11:07.13	37.8616	15.3595	15.405		2	114	0.131	0.5051	0.3904	0.5781
20081112	10:39:11.50	36.9691	16.559	30.594		3.9	240	0.093	1.407	1.6094	2.9434
20081117	10:52:19.03	37.195	15.1549	3.965		1.6	144	0.098	0.34	0.3779	0.6001
20081119	11:02:38.39	37.748	15.2655	1.399		1.7	158	0.042	1.35	0.8344	1.1227
20081121	10:54:59.76	37.2091	15.1173	2.696		1.5	118	0.064	1.0517	0.7775	1.2444
20081202	09:21:23.13	37.3225	15.1668	6.362		1.6	253	0.058	0.6227	0.8383	0.7317
20081202	19:26:53.78	37.178	15.7111	15.426		2.6	230	0.063	0.3881	0.5188	0.6896
20081214	17:35:43.94	37.5598	15.1726	16.884		2.2	162	0.037	0.7004	0.4391	0.8471
20081215	17:41:07.04	37.5524	16.3544	11.107		2.4	273	0.032	1.2899	0.8662	1.3491
20081216	05:36:28.98	37.172	15.6135	12.711		3	316	0.04	0.4943	0.5227	0.6218
20081218	01:10:58.11	37.7528	16.164	42.454		3.1	210	0.067	0.8064	0.6494	0.9287
20081223	10:53:13.97	37.2003	15.1312	6.854		1.7	129	0.078	0.639	0.5456	0.6163
20081224	22:20:40.96	37.065	15.2966	27.422		2.8	249	0.058	0.6758	0.4281	0.5603
20081227	15:12:11.11	37.5551	15.6621	20.418		2.7	184	0.053	0.7938	0.8779	1.1629
20090108	16:38:37.56	37.9179	15.4286	4.782		1.8	191	0.059	0.3667	0.4304	0.4586
20090114	22:32:27.04	37.9502	15.6836	14.863		1.9	187	0.022	0.5742	0.7977	0.6587
20090120	12:35:00.85	37.9779	15.6642	14.109		1.2	175	0.032	0.7326	0.9888	0.8159
20090126	08:52:30.61	37.4348	16.0277	19.11		2.5	236	0.052	0.6067	0.4112	0.753
20090128	00:21:50.39	38.0486	16.2057	8.512		3	195	0.103	0.5185	0.6819	0.6613
20090205	03:55:23.35	36.4769	15.6797	10.831		3.1	226	0.033	1.7084	1.4523	1.7546
20090205	14:50:14.97	37.3963	16.0423	24.213		3.1	202	0.101	0.601	0.4875	0.6688
20090211	08:41:15.07	37.2607	15.1761	13.957		1.2	173	0.065	0.6901	1.0214	0.6206
20090217	11:06:41.47	37.1667	15.1147	7.063		1.3	133	0.07	0.7027	0.5944	0.4851
20090227	15:06:40.77	37.5709	16.5592	35.656		3.4	194	0.101	1.0647	1.0975	1.9969
20090227	15:52:13.57	37.1455	15.1482	15.269		1.5	158	0.081	0.6931	0.445	0.4946
20090302	16:09:29.01	37.2832	15.9305	22.94		2.6	238	0.061	0.9387	0.8119	1.7795
20090306	09:59:11.96	38.0555	16.4451	13.87		2.5	260	0.033	0.3759	0.5202	1.3013
20090307	13:08:01.70	38.1808	16.87	58.845		2.8	260	0.049	1.3376	1.2843	1.8569
20090310	20:33:05.60	38.0486	16.2471	8.582		2	232	0.052	0.4521	0.6175	0.7466
20090311	04:51:56.74	37.8236	16.402	37.728		2	275	0.034	1.2179	1.2361	1.5066
20090311	10:58:00.17	37.1704	15.1211	10.922		1.7	135	0.085	0.885	0.7453	0.7944
20090316	00:28:07.27	37.6963	15.9499	23.181		2.9	183	0.111	0.7647	0.6249	0.8986
20090319	10:59:47.30	37.1928	15.1478	8.313		1.7	142	0.088	0.6926	0.6728	0.6807
20090403	07:43:18.26	37.2309	16.2815	16.576		2.6	245	0.051	0.7669	0.8071	1.0461
20090403	14:51:21.72	37.1487	15.16	12.665		1.7	191	0.095	1.9946	1.0179	1.3686
20090414	07:46:52.16	37.2826	15.1678	8.506		1.6	195	0.051	0.5079	0.6271	0.5698
20090415	10:09:40.52	37.2821	15.1676	6.969		1.3	192	0.069	0.5082	0.5909	0.5643
20090418	01:47:41.29	38.0821	16.4184	14.169		2	242	0.065	0.4117	0.504	1.2675
20090425	10:15:36.74	37.6221	16.4006	33.803		3.1	212	0.099	0.8841	0.7765	1.4388
20090427	00:07:21.36	37.01	15.1478	20.601		2.1	189	0.043	0.6819	0.5007	0.804
20090428	11:26:02.88	37.2563	15.1987	14.198		2.4	139	0.06	0.5043	0.4988	0.5662
20090501	02:07:06.17	38.0911	16.2437	63.567		2.6	196	0.043	0.9697	0.57	0.4208
20090505	19:31:07.04	37.5106	16.0351	17.046		2.1	232	0.049	0.8389	0.5695	0.9209
20090506	09:53:29.75	37.198	15.1623	6.655		1.9	147	0.043	0.4704	0.4472	0.5628
20090509	18:14:13.88	37.4497	16.3274	38.521		2.4	239	0.076	1.0967	1.0297	2.8823
20090513	04:24:24.80	37.4168	15.8057	15.522		2.1	333	0.059	0.5067	0.8191	0.8953
20090513	12:50:15.86	37.1353	15.167	24.936		1.9	171	0.043	0.7111	0.492	0.3356
20090515	19:48:13.28	37.9351	16.495	52.345		2.7	229	0.019	0.1177	0.1066	0.1645
20090521	07:25:32.00	37.1544	15.3482	12.474		2.4	228	0.076	0.5282	0.3296	0.6062
20090522	09:53:38.79	37.2165	15.1358	6.34		1.5	160	0.065	0.5552	0.7371	0.9075
20090523	10:18:37.31	37.1734	15.095	18.269		2	165	0.061	0.9892	0.9322	0.7363
20090525	02:02:32.46	37.7382	15.2593	2.995		1.6	117	0.1	0.9906	0.5129	0.8189
20090526	05:27:41.25	37.2945	15.7075	13.037		2.2	246	0.059	1.3544	1.9299	2.0042
20090526	11:04:12.58	37.9724	16.2906	14.284		1.8	261	0.049	0.592	0.597	0.9327
20090527	20:52:47.86	36.9852	16.1278	13.78		2.5	340	0.035	0.7959	1.1915	1.0688
20090528	02:55:53.31	37.9449	16.1133	2.525		1.2	317	0.023	0.6515	0.7487	1.1475
20090601	09:54:35.67	37.156	15.1848	14.474		1.6	238	0.082	1.2095	1.5168	0.7728
20090604	18:47:59.60	37.6679	16.3451	33.414		1.7	265	0.042	0.9233	0.8487	1.8494
20090609	10:25:29.01	37.1956	15.1476	5.917		1.5	140	0.063	0.5143	0.4764	0.6395
20090609	16:32:45.62	37.0148	16.5221	29.497		2.7	270	0.052	1.4066	1.5892	2.8221
20090611	08:41:35.88	37.2216	15.1574	11.675	1.9		129	0.083	1.4345	1.3305	1.099
20090614	21:47:44.76	37.5896	15.2142	4.394		1.9	144	0.099	0.8806	0.6626	0.9776
20090616	19:25:45.04	37.6047	15.1951	9.372		2	141	0.096	0.9664	0.5198	0.9457
20090618	15:05:36.89	37.1299	15.1457	9.776		1.4	217	0.054	1.8778	1.029	1.3465
20090619	16:26:27.50	37.6957	15.3691	0.318		2.4	224	0.041	0.9493	0.8072	0.6474
20090628	01:31:59.14	37.6361	15.9488	13.424		1.7	322	0.036	0.889	0.8327	1.465
20090630	08:30:28.37	37.9507	15.7639	46.383		2.6	129	0.089	1.0684	0.2553	1.3604
20090701	09:06:50.48	37.1948	15.1447	9.657		1.6	139	0.078	0.472	0.611	0.5782
20090703	09:07:22.73	37.2126	15.1329	5.458		1.5	124	0.078	0.8772	0.8845	0.9281
20090704	01:24:37.63	36.9109	15.2964	26.595		2	286	0.032	0.678	0.536	0.719
20090705	03:23:13.52	36.6873	15.617	18.258		2	331	0.017	0.9948	1.1391	1.6888
20090705	22:37:43.96	37.2518	16.2847	23.003		2.4	215	0.075	0.9962	0.9749	1.6349
20090707	07:40:51.92	37.2873	15.1481	7.935		1.6	208	0.044	0.6355	1.13	1.0885
20090708	08:04:28.82	37.2762	15.1319	5.123		1.3	188	0.062	0.6447	1.0786	1.2706
20090708	21:11:18.40	37.6103	15.1831	7.327		1.7	333	0.059	1.0979	0.6791	0.6931
20090722	10:24:35.79	37.2111	15.1445	7.844		1.9	130	0.087	0.8675	0.8196	0.5579
20090724	00:13:32.92	37.4159	15.2114	21.114		2.2	128	0.099	0.6564	0.5506	0.6704
20090724	14:52:16.93	37.1564	15.1497	15.946		1.5	156	0.072	0.6968	0.3994	0.5985
20090725	17:15:35.64	37.2498	15.6273	13.379		2.1	320	0.056	0.4319	0.8883	0.6968
20090726	10:33:14.03	36.9245	17.0701	40.949		2.8	319	0.036	0.6099	0.4614	1.2684
20090727	22:15:15.16	37.1277	15.665	21.058		2.9	192	0.11	0.3752	0.5086	0.685
20090729	00:38:28.36	38.1379	15.6276	11.16		1.1	168	0.04	0.4086	0.3866	0.7393
20090730	23:08:51.24	37.7113	15.8536	32.385		2.3	195	0.109	0.8042	0.6096	0.8534
20090801	10:44:20.59	36.8903	16.4151	56.678		2.5	290	0.047	0.7456	0.8484	1.8608
20090802	01:18:12.62	37.6651	16.9904	59.228		1.6	267	0.046	0.4327	0.4352	0.6785
20090802	13:19:13.66	37.7694	15.2137	28.552		1.7	181	0.041	0.9233	0.7088	0.9896
20090804	16:17:17.69	37.1327	15.6772	19.566		3.7	180	0.116	0.4166	0.5049	0.6676
20090805	07:45:34.97	37.1155	15.6591	18.471		2.5	306	0.05	0.4994	0.5004	0.7192
20090805	12:26:05.20	37.1344	15.6695	19.371		3	232	0.061	0.4129	0.4998	0.6708
20090805	12:53:08.80	37.1525	16.0703	35.241		2	256	0.021	1.0786	1.4133	4.2593
20090807	06:29:48.05	37.4846	15.4169	40.569		2.3	253	0.052	0.2097	0.2164	0.2697
20090808	07:16:56.85	37.1065	15.6632	22.316		2	335	0.032	0.4116	0.5586	0.7584
20090808	12:05:41.74	37.1383	15.6739	17.959		2.6	231	0.074	0.4071	0.5058	0.6519
20090810	12:07:31.96	37.8404	15.5848	10.692		1.4	224	0.062	0.5253	0.7719	0.9953
20090811	14:49:09.10	37.5236	15.0982	30.95		2.1	268	0.034	0.2137	0.2001	0.385
20090814	02:10:58.21	37.0918	15.2898	14.709		2.5	227	0.067	0.6307	0.3279	0.9702
20090814	03:23:53.42	37.8523	15.9051	46.646		1.9	188	0.038	0.9021	0.6452	0.8983
20090819	07:27:44.96	37.1766	15.1277	23.273		2.2	175	0.081	0.8062	0.6096	0.7999
20090821	14:07:04.04	37.8474	16.0879	28.864		1.5	341	0.023	1.5985	0.7544	1.0909
20090821	16:51:51.27	37.1205	15.652	13.247		1.9	321	0.043	0.5829	0.5284	0.7464
20090825	15:18:04.95	37.7207	15.265	2.232		2.2	266	0.055	0.3715	0.3813	0.5154
20090829	06:55:16.91	37.8976	15.4465	8.885		2.7	124	0.132	0.4192	0.4514	0.6206
20090829	14:43:39.26	37.2684	15.8242	16.998		2.2	248	0.07	0.9428	1.0134	1.4312
20090831	12:56:53.17	37.3882	16.5709	32.102		2.5	265	0.039	1.4375	1.3557	3.2274
20090831	17:39:09.24	37.798	16.5479	50.578		1.5	301	0.017	0.2116	0.2282	0.2498
20090903	11:56:52.98	37.0286	15.4528	52.968		2.7	308	0.007	1.373	0.7187	1.1818
20090903	15:01:05.47	37.1737	15.1665	12.905		1.4	160	0.08	0.7576	0.6284	0.5966
20090908	09:20:06.23	37.2163	15.1666	9.325		1.7	138	0.072	0.4537	0.6312	0.7887
20090917	08:26:19.11	37.2073	15.1328	5.774		1.4	127	0.081	0.4064	0.4722	0.651
20090922	18:21:41.12	37.6221	15.9389	14.214		2.8	200	0.076	0.765	0.4851	1.0634
20090925	10:33:05.71	37.276	15.1483	6.984		1.4	192	0.056	0.6188	0.8639	0.9598
20090926	18:37:13.68	37.0892	15.2554	26.658		2.4	227	0.039	0.6003	0.3793	0.5177
20090927	20:50:02.92	37.3908	15.9392	21.878		2.8	230	0.081	0.7167	0.5779	1.017
20091007	02:29:11.88	37.9199	15.449	4.662		1	286	0.067	0.521	0.5903	0.9367
20091012	20:07:49.64	37.2714	15.9235	10.2		3.4	227	0.091	0.3534	0.4252	0.7514
20091013	22:25:38.34	37.7465	16.2005	29.189		2.1	256	0.049	0.7447	0.6751	1.077
20091017	23:53:55.08	37.0394	15.1432	19.619		2.5	158	0.057	0.6231	0.3934	0.6811
20091018	03:44:51.07	37.0405	15.1531	19.057		3.3	163	0.121	0.7349	0.4177	0.7234
20091019	09:45:07.98	37.198	15.1401	7.142		1.7	135	0.077	0.4729	0.5009	0.6312
20091023	08:17:43.18	37.235	15.1246	10.331		1.4	133	0.063	0.9396	1.0104	0.5925
20091023	13:11:49.99	37.2256	15.9668	15.813		2.8	245	0.055	0.6742	0.5843	0.8603
20091026	22:57:51.34	37.389	15.1995	16.278		1.7	166	0.034	0.4519	0.3726	0.4026
20091027	23:40:10.78	37.0404	15.1352	19.827		2.4	182	0.054	0.7088	0.4996	0.6892
20091030	15:51:43.10	37.1979	15.1509	8.045		2.2	140	0.073	0.6168	0.5669	0.6576
20091104	08:02:42.79	37.2193	15.9765	70.396		2.4	249	0.053	1.5414	1.374	2.1692
20091104	10:07:22.97	37.1787	16.1889	23.81		2.6	263	0.071	1.7145	1.4013	3.062
20091109	09:43:41.78	37.2007	15.1512	8.807		2	139	0.076	0.4633	0.4612	0.5302
20091109	18:45:28.88	38.0648	16.4354	14.059		1.9	258	0.049	0.384	0.5489	1.1758
20091109	19:31:53.56	38.0703	16.4326	12.005		1.5	257	0.034	0.2556	0.4589	0.8766
20091110	01:41:53.73	38.0912	16.4199	3.119		1.8	251	0.051	0.3533	0.47	0.6133
20091110	04:40:25.84	38.074	16.4281	13.764		2.7	245	0.077	0.4225	0.5391	1.0504
20091110	07:14:03.14	38.0865	16.4213	10.029		2.2	253	0.084	0.439	0.5241	1.2694
20091110	13:19:19.27	38.1035	16.4034	11.55		1.5	246	0.048	0.3326	0.4868	1.1669
20091110	14:13:44.18	38.0735	16.4266	12.339		2.4	245	0.078	0.5428	0.6562	1.556
20091111	02:59:36.43	38.0834	16.4095	14.381		1.9	251	0.066	0.4273	0.5055	1.415
20091111	10:57:06.62	37.2039	15.1572	10.418		2.1	141	0.092	1.4663	1.3014	0.7298
20091111	22:51:12.34	38.0813	16.4311	11.992		2.5	244	0.068	0.3845	0.499	1.318
20091113	08:28:22.11	38.0569	16.4442	5.151		1.5	260	0.073	0.5276	0.6354	0.9992
20091113	09:13:53.04	38.0914	16.4181	2.943		2.1	241	0.034	0.4285	0.5375	0.5643
20091113	13:57:56.87	38.0949	16.4059	0.927		1.9	239	0.043	0.3481	0.5086	0.5141
20091114	18:05:40.30	38.0877	16.4242	3.425		2	241	0.064	0.4458	0.5293	0.616
20091115	00:40:54.92	38.0817	16.4268	4.253		1.8	254	0.043	0.6806	0.7232	1.0978
20091115	20:48:50.64	37.1066	15.6707	19.962		2.1	236	0.061	0.4617	0.5795	0.6621
20091116	14:08:11.04	38.0651	16.4407	13.749		1.6	258	0.045	0.2794	0.5072	1.174
20091117	13:46:53.33	38.0996	16.4016	0.756		2.3	237	0.096	0.3858	0.5838	0.4402
20091118	00:56:00.60	38.0687	16.4414	6.832		1.3	257	0.043	0.3693	0.5503	0.8558
20091118	06:56:03.55	38.0813	16.4307	1.962		1.5	255	0.043	0.5204	0.5546	0.8578
20091118	10:58:15.10	38.0751	16.4294	13.516		2.1	245	0.071	0.4086	0.4986	0.907
20091118	21:39:50.44	38.0824	16.4216	3.974		1.1	253	0.08	0.4937	0.5881	1.0935
20091119	01:13:08.97	37.8957	15.3984	8.047		2.5	114	0.122	0.3902	0.4209	0.5393
20091119	01:30:16.15	37.9079	15.3968	6.417		1.3	212	0.049	0.5014	0.4328	0.7717
20091119	14:04:17.96	37.9446	15.3623	4.473		1.5	179	0.068	0.9164	0.6984	1.1967
20091120	10:14:00.45	38.0778	16.4379	2.312		1.3	256	0.049	0.3143	0.4784	0.4548
20091120	18:31:33.96	37.7374	15.1425	11.061		1.9	228	0.042	1.0859	0.8867	1.4785
20091121	09:26:05.82	37.1105	15.6507	17.142		2.1	321	0.035	0.4872	0.4922	0.7027
20091121	10:27:49.35	38.0773	16.4281	12.558		2.2	244	0.075	0.5182	0.5163	1.0935
20091122	13:42:39.84	37.921	15.4323	7.324		1.8	113	0.083	0.4484	0.464	0.6886
20091125	06:20:07.82	38.0699	16.4435	10.307		3.1	212	0.055	0.4218	0.569	1.2068
20091129	17:22:32.52	37.9064	15.406	20.078		1.8	143	0.018	0.9619	1.3971	1.4137
20091129	17:51:54.54	37.9008	15.4068	18.872		2	121	0.072	0.441	0.3803	0.567
20091203	10:56:34.18	37.1435	15.1428	4.703		1.4	156	0.08	0.9565	0.7085	1.0534
20091204	12:19:32.52	37.0681	15.4904	18.138		2.3	298	0.017	0.5444	0.5782	1.2484
20091206	05:29:09.52	38.0688	16.4423	5.81		2	257	0.054	0.4577	0.5605	0.955
20091206	16:30:00.60	38.0789	16.4301	3.852		1.7	255	0.037	0.7402	0.7283	1.4247
20091206	18:30:58.40	38.0747	16.4367	5.077		1.5	256	0.051	0.5231	0.5598	0.9024
20091209	13:41:56.51	38.0707	16.4398	5.06		1.8	257	0.036	0.3671	0.5346	0.7474
20091211	06:34:17.98	38.0782	16.4373	7.155		2	255	0.046	0.3942	0.5557	0.7907
20091211	08:28:22.08	38.0827	16.4273	2.441		1.9	253	0.036	0.4273	0.5216	0.7215
20091211	09:02:33.95	38.0688	16.4392	10.746		2.1	257	0.038	0.2428	0.5076	1.3022
20091213	20:35:47.86	37.1413	15.6585	21.63		2.7	230	0.059	0.3602	0.5531	0.7453
20091216	16:50:24.95	38.0821	16.4084	18.773		2.2	251	0.05	0.6665	0.5307	1.6237
20091217	13:07:56.65	37.8434	16.116	44.373		2.8	200	0.057	0.5338	0.5157	0.4937
20091220	05:53:39.32	38.0675	16.4384	12.298		2.1	257	0.045	0.2848	0.5384	1.4976
20091220	05:54:23.77	38.1029	16.3796	8.06		2.2	242	0.093	0.9657	0.9617	2.4166
20091223	02:12:00.14	38.0742	16.4215	5.669		2.7	255	0.052	0.5511	0.55	1.1123
20091225	16:37:55.75	38.0866	16.4223	0.776		1.5	321	0.027	0.5595	0.4834	0.7529
20091226	08:19:57.74	38.0793	16.4249	5.584		1.9	254	0.045	0.2879	0.4564	0.6839
20091226	22:18:28.04	37.6629	15.2516	10.054		2.1	267	0.043	1.1092	1.0813	2.0723
20091227	09:44:56.25	37.6823	15.2179	6.681		2	181	0.106	0.9306	0.696	0.9572
20091227	09:57:13.95	37.6695	15.2132	6.327		2.2	187	0.101	1.3462	0.838	0.9551
20091227	10:35:35.94	37.6473	15.1996	1.403		1.9	178	0.078	0.9842	0.7889	0.7065
20091229	03:31:02.24	37.7215	16.1725	39.4		2.3	254	0.037	0.7723	0.5643	0.7033
20091229	19:57:28.44	37.5121	15.623	17.764		3	182	0.118	0.8681	0.764	0.8816
20100106	17:45:42.12	37.0662	15.2219	20.056		2.2	251	0.04	0.7703	0.483	0.7294
20100119	01:05:37.22	38.0718	16.4348	15.068		2.1	264	0.035	0.473	0.5861	1.3432
20100120	18:24:54.26	38.1106	16.395	0.263		1.9	236	0.094	0.7616	0.7753	1.0848
20100122	15:25:54.10	36.9306	16.2303	5.834		2.7	348	0.01	1.2827	1.1739	1.0767
20100201	07:14:00.79	37.1512	15.143	10.839		1.6	245	0.052	0.6181	0.693	0.6252
20100202	10:00:14.65	37.1791	15.1755	5.865		1.8	164	0.071	0.4991	0.4754	0.7225
20100205	15:39:16.21	37.6486	15.2436	6.181		2.3	276	0.052	0.0992	0.1237	0.1936
20100208	18:47:52.60	37.8433	15.8448	26.005		2	189	0.028	0.7828	0.7906	0.9509
20100211	22:49:56.96	37.6021	15.9021	29.665		2.4	211	0.057	0.7975	0.6647	1.177
20100214	00:51:05.13	36.5083	15.1185	2.945		2.5	324	0.048	0.9644	0.8278	0.8059
20100219	10:23:37.90	37.2067	15.1514	6.692		2	136	0.066	0.4317	0.4734	0.5827
20100222	05:48:19.46	37.3566	15.7042	16.589		2.7	327	0.047	0.6507	0.751	0.9747
20100223	01:59:55.57	38.0219	15.5814	7.721		1.2	151	0.038	0.4628	0.5676	0.8977
20100224	10:55:53.81	37.2094	15.1386	4.617		2.1	128	0.062	0.9018	0.9108	1.0557
20100227	11:38:06.01	37.7538	15.4895	24.981		2.5	149	0.051	0.8577	0.6913	1.5495
20100303	11:06:39.03	37.2034	15.1337	5.743		1.8	129	0.077	0.5248	0.6101	0.6683
20100312	22:12:56.66	37.1652	15.3981	16.968		1.9	284	0.024	0.6558	0.4819	0.7243
20100320	03:50:06.37	38.3	16.8357	48.24		2.3	191	0.065	1.1551	1.2145	2.318
20100321	13:32:39.21	37.8429	15.4855	18.813		1.6	160	0.052	0.5353	0.4397	0.8766
20100321	13:38:03.37	37.8473	15.4843	19.516		1.8	159	0.062	0.5107	0.5069	0.9668
20100321	14:32:08.26	37.8355	15.4923	22.033		1.4	217	0.036	1.2238	1.4686	1.621
20100322	02:35:22.55	37.8271	15.4879	20.841		1.4	258	0.018	0.6774	0.6961	1.0712
20100325	01:07:35.07	37.137	15.6518	14.356		1.6	318	0.022	0.4758	0.5367	0.7089
20100327	13:15:15.42	37.072	15.1303	19.186		2.5	162	0.073	1.1666	0.9095	0.818
20100401	21:10:17.00	37.7982	15.2308	3.665		1.8	179	0.052	2.7139	1.0513	1.3476
20100403	20:03:32.80	37.0449	15.1602	19.998		2.3	186	0.046	0.6211	0.3956	0.6673
20100403	21:20:51.08	37.6853	16.076	20.375		1.6	319	0.016	1.8612	1.0392	4.4845
20100409	08:31:15.39	37.1877	15.1306	6.976		1.8	189	0.051	0.4715	0.6977	0.7047
20100410	11:16:11.51	37.6303	15.0723	10.287		2	154	0.042	1.1349	0.9764	1.4058
20100410	22:34:27.56	37.0644	15.6449	15.257		2.9	275	0.047	0.5975	0.4371	0.775
20100416	06:56:57.99	37.1912	15.1205	8.286		1.8	127	0.075	0.5871	0.4644	0.6891
20100417	07:49:10.80	37.0641	16.2192	13.449		2.5	276	0.058	0.9204	0.7895	1.4183
20100422	09:54:04.25	37.1983	15.1037	6.223		1.8	117	0.068	0.724	0.5417	0.6723
20100429	18:27:58.22	37.5531	16.1245	28.265		2.2	219	0.078	0.5534	0.5607	1.1392
20100504	04:57:58.83	37.7836	16.1499	39.445		2	316	0.023	0.5615	0.5733	0.6819
20100506	16:41:18.39	37.5015	15.1938	16.139		2.4	137	0.046	0.6847	0.4842	1.0404
20100508	22:23:30.00	36.5387	15.1339	3.766		3.6	191	0.085	0.8658	0.897	0.9189
20100509	16:09:44.61	36.5656	15.1206	5.094		2.5	214	0.062	0.885	0.9277	1.0428
20100512	05:18:05.72	37.157	15.5685	0.171		2.3	259	0.021	0.8334	1.0875	1.1511
20100512	10:57:32.26	37.294	16.0259	33.037		2.2	245	0.046	0.8241	0.8443	1.7404
20100515	08:32:39.06	37.1184	15.2308	20.028		2	210	0.038	0.581	0.3721	0.5893
20100521	10:33:07.75	37.2013	15.1657	9.881		2.3	148	0.081	0.4837	0.5055	0.5253
20100529	22:24:35.96	37.8305	15.5495	6.794		1.6	229	0.06	0.4322	0.4859	0.8981
20100606	15:33:52.44	37.1821	16.0113	34.838		2	253	0.02	1.5094	1.6022	3.8737
20100611	10:24:52.43	37.1889	15.1537	6.727		1.6	146	0.088	0.6337	0.5117	0.6541
20100618	06:52:47.96	37.7467	15.272	20.952		1.8	193	0.061	1.2031	0.9633	1.5587
20100619	20:26:02.32	37.9229	15.5611	9.926		2.3	123	0.083	0.4718	0.5513	0.7788
20100625	11:17:09.71	37.2056	15.1392	13.837		1.9	130	0.098	0.7566	0.7031	0.752
20100625	19:45:44.72	38.1737	15.5565	18.254		1.4	95	0.051	0.367	0.4724	0.5903
20100625	20:46:48.76	38.1772	15.5585	20.053		1.2	143	0.031	0.4572	0.6374	1.0964
20100626	15:39:59.84	37.3085	15.6365	17.661		2.5	201	0.08	0.4735	0.529	0.7721
20100626	16:42:31.81	38.176	15.5568	17.699		1.7	95	0.05	0.3697	0.4049	0.3731
20100626	20:36:16.08	37.364	16.1558	17.884		2	254	0.051	0.8538	0.6017	1.1107
20100627	14:37:16.73	38.1794	15.5587	16.952		1.3	143	0.048	0.3527	0.4274	0.4659
20100629	03:25:28.00	38.1764	15.559	16.615		1.1	96	0.061	0.3575	0.4698	0.3898
20100630	02:13:40.50	36.606	15.7042	26.987		2	338	0.018	2.2029	2.17	4.2414
20100630	08:45:13.49	37.2102	15.1375	9.164		1.9	126	0.091	0.6117	0.6794	0.5808
20100702	11:43:39.16	37.2035	15.1715	5.865		2.3	244	0.082	0.516	0.5363	0.789
20100704	08:18:50.03	38.154	15.5713	10.952		1.2	129	0.055	0.7086	1.0591	1.6726
20100706	04:24:54.31	38.1692	15.5623	15.19		1.1	219	0.039	0.5672	0.6786	0.9721
20100707	22:17:16.64	37.8948	15.8638	10.855		1.6	260	0.02	0.3728	0.2819	0.5676
20100708	18:16:41.86	36.9497	15.1885	17.032		2	267	0.071	0.5843	0.4472	0.4905
20100709	03:59:18.41	37.295	15.3498	18.43		2	291	0.033	0.5316	0.5641	0.7307
20100709	11:41:54.34	37.4911	17.1342	33.061		2.8	262	0.052	0.889	0.6077	1.6462
20100712	09:55:47.41	37.1596	15.2601	5.878		1.5	264	0.05	0.97	0.913	1.8271
20100712	12:05:07.48	37.1998	15.1487	11.673		1.8	139	0.093	0.7027	0.607	0.7007
20100712	22:33:04.84	36.6578	15.2294	27.133		2	338	0.023	0.7737	0.8094	1.1013
20100714	08:24:00.88	37.2586	15.1764	13.557		1.9	170	0.063	0.6615	0.8612	0.8571
20100715	19:55:22.34	37.7834	15.1779	25.22		1.6	173	0.042	0.8309	0.7899	1.1567
20100716	22:28:27.30	37.594	16.0906	1.124		1.1	253	0.011	1.288	0.7548	1.1254
20100717	05:06:28.38	37.8348	15.661	32.356		1.8	168	0.062	0.4478	0.576	0.6772
20100718	13:17:30.22	37.9088	15.7145	41.769		2.7	136	0.078	1.0235	0.2461	1.4047
20100719	09:54:14.72	37.199	15.1423	5.843		1.5	135	0.069	0.7596	0.7511	0.8749
20100719	23:18:50.92	37.1493	15.6776	20.628		2.4	230	0.074	0.3735	0.5145	0.7241
20100721	12:49:09.45	36.6464	15.3607	21.134		2	327	0.029	0.7922	0.6284	1.2196
20100722	09:56:14.47	37.1629	15.1635	10.623		1.5	162	0.066	0.7287	0.6318	0.6929
20100722	12:30:03.66	37.1982	15.1345	11.775		1.6	226	0.069	0.5234	0.5609	0.77
20100724	15:20:07.40	37.6726	15.5713	18.435		2.4	167	0.035	0.7107	0.8322	1.9174
20100726	09:59:47.92	37.1967	15.1593	10.603		2.1	146	0.091	0.5825	0.5018	0.5984
20100804	08:00:19.05	36.4994	15.2388	21.29		2.4	327	0.031	0.6992	0.623	1.3286
20100804	09:56:06.90	37.2166	15.1682	6.537		1.8	140	0.079	0.6366	0.5309	1.0055
20100821	14:46:51.72	37.7209	15.5098	26.781		1.5	238	0.02	0.6172	0.8426	1.039
20100824	07:05:40.08	38.0635	15.5444	6.987		1.6	125	0.048	0.3031	0.4617	0.7154
20100825	00:41:57.98	37.5836	15.1886	23.037		1.8	120	0.102	1.5078	1.1737	2.0639
20100825	01:06:22.74	37.583	15.2535	45.707		1.8	144	0.035	2.1673	1.3272	2.375
20100903	12:50:54.04	37.1564	15.1425	9.853		1.5	238	0.069	0.5777	0.7176	0.6789
20100914	06:22:58.88	37.1311	15.3419	15.255		1.8	284	0.02	0.7219	0.5369	1.2576
20100915	09:51:49.12	37.2052	15.142	11.505		2.1	132	0.078	0.4764	0.5499	0.5598
20100915	23:01:29.54	36.6304	16.3748	34.172		2.6	347	0.013	0.9826	1.2075	2.9299
20100916	00:53:19.95	38.0982	15.5546	8.905		1.5	107	0.057	0.4501	0.4321	1.0339
20100918	23:35:03.48	37.0634	15.2886	22.098		2.8	202	0.101	0.5443	0.399	0.4339
20100923	06:53:22.18	37.8474	15.5482	9.529		1.4	222	0.066	0.6658	0.496	1.0189
20100923	08:35:57.92	37.2194	15.192	2.953		2	156	0.06	0.6049	0.8145	1.4499
20100928	17:08:46.92	37.5614	15.1333	10.094		2	167	0.081	0.9566	0.6559	0.9833
20100930	04:01:55.41	37.8727	15.6238	29.557		1.7	223	0.028	0.751	1.1215	1.0564
20101003	04:28:17.55	38.1815	15.5689	4.481		1.1	140	0.066	0.2016	0.285	0.4665
20101005	09:58:50.07	37.1843	15.1455	23.49		1.9	143	0.048	0.6759	0.5495	0.3997
20101007	16:54:37.05	37.3357	15.2078	20.217		2.7	147	0.094	0.7233	0.5094	0.4001
20101008	09:26:40.56	37.2621	15.1517	5.884	1.4		172	0.052	0.6843	0.7734	1.0285
20101008	17:26:58.16	36.8669	16.3787	23.954		3.6	229	0.11	1.2205	1.647	2.6288
20101013	10:05:01.65	37.1888	15.122	10.639		1.8	130	0.059	0.4922	0.5223	0.5145
20101014	13:07:39.79	37.0278	15.077	27.894		2.6	146	0.042	0.634	0.4408	0.8533
20101016	10:46:24.30	37.4507	15.5744	16.877		2.4	185	0.088	0.5641	0.6017	0.7861
20101022	05:59:03.13	37.6497	16.0999	46.769		3.1	197	0.058	0.1378	0.1392	0.1521
20101023	02:28:48.15	37.8238	15.6192	9.195		1.5	159	0.071	0.4871	0.4937	0.794
20101029	01:37:47.32	37.5097	15.2491	1.754		2.4	251	0.034	0.6097	0.5281	0.9853
20101029	07:26:21.27	37.5791	15.0905	5.561		2.1	197	0.073	1.1658	0.8552	1.6034
20101029	21:10:10.56	37.7265	15.2589	8.967		2.2	118	0.114	0.8754	0.628	1.2794
20101030	04:54:32.93	37.1734	15.7362	18.896		2	323	0.04	0.3971	0.5595	0.6604
20101104	21:35:41.18	37.5935	15.1831	1.121		2.6	153	0.132	0.9748	0.8538	1.0949
20101105	02:17:19.76	37.5927	15.1563	3.592		2.8	124	0.098	0.8555	0.7003	0.9611
20101106	07:15:19.69	37.7506	15.5205	21.91		1.8	168	0.047	0.7167	0.6958	1.2794
20101108	18:17:33.14	37.6054	15.1516	3.796		2.9	110	0.144	0.9308	0.6202	0.7627
20101109	13:03:53.81	37.4862	16.1586	18.185		2.9	251	0.066	0.7854	0.5748	1.18
20101110	22:55:33.08	37.1428	15.1149	17.31		2.2	140	0.084	0.629	0.4463	0.4153
20101113	10:22:27.38	36.5473	15.1294	4.065		2.9	327	0.032	1.1303	0.9633	1.7519
20101116	11:37:37.31	37.1828	15.0785	8.7		1.7	152	0.063	0.8325	0.5235	0.7113
20101117	01:11:40.28	37.8355	15.5589	9.943		1.6	227	0.058	0.4489	0.5507	0.8863
20101120	00:22:32.86	36.4435	15.0402	3.282		2.7	205	0.072	2.4349	1.3482	1.8197
20101120	09:27:32.98	36.4232	15.0852	2.946		2.5	322	0.046	0.5609	0.6327	0.7227
20101120	09:56:21.96	37.5396	16.0786	13.72		1.8	304	0.009	0.8467	0.6357	1.3322
20101127	01:52:52.26	37.8707	15.5965	11.2		1.8	255	0.045	0.4968	0.6485	1.0335
20101127	08:45:49.16	38.08	15.6159	48.402		3.4	61	0.11	0.7224	1.1437	0.7712
20101214	08:19:13.07	37.2067	15.9053	15.193		2.9	242	0.059	0.6421	0.6059	1.0576
20101215	22:03:48.40	36.9896	16.097	18.587		3.2	230	0.074	1.4583	1.6493	1.9136
20101220	10:16:50.97	37.1842	15.0809	10.178		1.7	146	0.091	0.9379	0.5743	0.6739
20101221	11:04:46.44	37.9015	15.6683	29.076		1.5	216	0.025	0.644	0.7787	0.7672
20101223	10:07:27.84	37.2179	15.131	8.595		2.1	119	0.095	0.487	0.452	0.5246
20101227	09:47:50.98	37.194	15.0877	6.946		1.7	143	0.07	0.907	0.5632	0.7981
20101227	10:50:26.45	37.2819	15.1421	7.98		1.6	161	0.064	0.5316	0.5822	0.4927
20101229	13:38:30.20	37.472	15.7795	21.622		1.9	207	0.057	0.7966	1.0865	1.5702
20101230	12:35:59.39	37.6257	15.2791	18.366		2	181	0.07	0.7694	0.5053	1.1516
20110104	09:47:21.80	37.2024	15.1281	4.278		1.8	127	0.094	0.6579	0.5199	0.6479
20110107	02:43:06.47	38.0614	15.5672	8.77		1.5	126	0.072	0.2869	0.4204	0.6312
20110107	03:30:40.87	37.0275	15.3492	24.874		1.6	273	0.052	1.0456	0.6386	0.741
20110107	10:52:27.73	37.2073	15.151	7.682		1.9	181	0.082	0.6403	0.6635	0.8422
20110110	12:47:42.82	36.9493	15.2378	4.245		1.7	283	0.03	0.74	0.6332	0.8875
20110110	20:07:06.00	36.9498	15.2616	18.923		1.7	300	0.025	0.5438	0.4388	0.5345
20110111	08:58:02.84	37.2206	15.1715	11.749		1.9	138	0.084	0.5256	0.6268	0.5025
20110114	14:59:48.92	37.2244	15.1641	10.849		1.2	225	0.044	1.0493	0.7332	1.213
20110115	00:13:28.46	38.0896	15.6171	12.489		1.1	242	0.03	0.635	0.984	1.4227
20110207	18:48:46.40	37.4124	16.0488	16.024		2.3	239	0.077	0.5092	0.3659	0.6505
20110209	01:51:37.86	38.0966	15.5527	8.132		1.9	108	0.055	0.3584	0.3686	0.6457
20110211	06:59:29.45	37.7001	15.6229	25.445		2.4	163	0.058	0.5637	0.5584	0.9566
20110215	21:51:20.48	38.0585	15.6216	9.049		1.6	117	0.082	0.5456	0.7068	0.9309
20110223	04:01:07.64	37.5115	16.5459	54.756		2.9	250	0.033	0.7604	0.6685	1.8001
20110228	06:32:46.89	38.076	15.6558	9.511		2.1	140	0.057	0.3422	0.6146	1.2415
20110302	09:50:25.65	37.1995	15.1288	8.697		1.6	173	0.082	1.138	1.0305	0.7683
20110304	11:34:44.77	37.3598	15.9441	14.08		2.7	235	0.091	0.6872	0.5887	0.9216
20110304	12:29:12.37	36.5397	15.0964	2.031		2.8	322	0.031	0.8599	1.1638	1.0975
20110306	08:44:08.00	37.0776	15.097	19.248		3.3	132	0.092	0.5995	0.4484	0.7264
20110307	09:23:25.14	37.2148	15.1734	11.482		1.9	145	0.08	0.5589	0.7004	0.4841
20110307	16:40:30.01	38.2022	15.5407	10.25		2	103	0.059	0.4643	0.7927	0.8069
20110307	20:07:52.92	38.1716	15.5517	3.899		2.1	108	0.073	0.2006	0.2957	0.5843
20110307	20:18:09.50	38.1678	15.5593	1.789	1.5		160	0.031	0.5483	0.6258	1.5038
20110308	20:15:26.72	37.7984	15.3973	8.124		2.2	160	0.074	0.7967	0.442	0.8776
20110309	01:55:04.23	37.8059	15.3814	9.404		2.6	124	0.121	0.7866	0.4077	0.912
20110309	04:23:51.12	37.8139	15.3824	13.212		3.8	123	0.141	0.5938	0.4422	0.7503
20110314	09:58:53.15	37.8	15.3689	12.674		2.3	181	0.093	1.0883	0.6046	1.1604
20110316	07:52:46.70	37.3114	15.4935	11.294		2.2	272	0.027	0.5819	1.3937	1.2152
20110316	10:56:08.17	37.1852	15.1729	10.563	1.8		220	0.054	0.6095	0.6538	0.6717
20110317	04:03:08.65	37.8386	16.2151	42.573		2.3	314	0.013	0.0947	0.0628	0.0895
20110318	20:25:04.40	38.0346	17.5028	61.27	2.4		330	0.048	2.2055	4.1823	9.5518
20110321	01:10:16.92	37.2747	15.9733	18.632		2.4	245	0.092	0.5205	0.4523	0.9947
20110325	10:58:06.63	37.2038	15.1593	10.212		2.1	143	0.105	0.4197	0.4385	0.486
20110329	09:55:49.37	37.2038	15.1293	8.147		1.6	126	0.093	0.4933	0.4326	0.5898
20110330	15:30:21.15	37.149	15.1912	15.38		1.5	208	0.073	0.8708	0.5378	0.629
20110401	08:30:38.41	37.1967	15.1642	10.391		1.6	202	0.057	0.6217	0.6038	0.6088
20110404	08:16:02.56	37.2939	15.1438	7.855		1.5	215	0.045	0.4452	0.622	0.5264
20110405	07:35:00.13	37.0822	15.1523	15.819		2.5	174	0.079	0.568	0.3977	0.5882
20110408	17:19:55.54	37.0964	15.3739	19.093		1.9	291	0.036	0.5039	0.4833	0.723
20110410	02:27:50.84	37.2022	15.2057	20.726		1.7	179	0.033	0.467	0.4649	0.4005
20110411	00:03:42.67	37.9088	15.5346	8.12		1.5	181	0.083	0.581	0.6626	1.0844
20110419	12:41:30.60	37.0666	15.4974	20.939		2	310	0.025	0.6658	0.7724	1.1985
20110420	09:42:16.31	37.1972	15.1621	10.22		1.5	147	0.091	0.5321	0.4836	0.5089
20110423	08:37:21.09	37.1356	15.3249	14.712		1.6	280	0.038	0.5462	0.3534	0.7393
20110425	01:02:20.97	37.1278	16.4888	22.165	2.3		352	0.024	1.8368	4.9499	2.8398
20110427	04:45:24.83	37.1778	15.7891	14.991		2.9	246	0.083	0.5744	0.5357	0.7099
20110428	03:50:34.54	38.2656	16.8175	63.172		2.2	254	0.039	1.3358	1.2725	1.6482
20110502	09:54:15.59	37.1888	15.1636	5.816		1.8	153	0.071	0.5642	0.4865	0.5864
20110503	22:24:52.32	37.7717	16.7573	33.137		3.3	223	0.099	1.4531	1.1068	2.853
20110504	01:41:12.25	37.7792	16.7692	43.663		2.1	310	0.041	0.5948	0.8593	1.2561
20110505	07:58:23.23	37.1981	15.1669	10.559		1.7	203	0.066	0.6431	0.6706	0.6134
20110505	11:33:36.16	37.5542	15.4281	26.564		1.8	235	0.022	1.4402	1.1928	2.3065
20110506	16:32:21.51	36.9831	16.3213	18.318		2.6	262	0.063	1.0306	1.2161	1.2723
20110507	23:37:41.54	37.0172	16.4013	53.677		2	341	0.006	0.94	0.8938	1.8496
20110509	07:58:01.36	37.1841	15.1357	8.674		1.4	197	0.057	0.5497	0.6752	0.6856
20110511	10:09:02.94	37.1856	15.1447	9.649		1.7	202	0.074	0.6063	0.7029	0.6978
20110517	16:44:06.59	37.7555	16.7826	27.615		2.7	260	0.05	1.6477	1.3229	2.9548
20110518	11:23:11.85	37.2005	15.1629	9.739		2	146	0.088	0.513	0.6123	0.5481
20110518	17:30:13.56	37.265	15.6043	20.56		2.1	209	0.063	0.4168	0.5596	0.7506
20110519	22:45:53.72	37.7771	15.5249	9.064		1.7	141	0.079	0.4958	0.4397	0.7711
20110524	00:03:52.34	38.0974	16.9896	53.73		2.6	272	0.041	0.1343	0.1546	0.1943
20110527	08:29:23.68	37.9422	16.0361	32.657		2	260	0.053	0.792	0.8182	0.7411
20110527	10:02:46.37	37.1986	15.1512	10.51		1.9	140	0.067	0.5296	0.6131	0.5645
20110601	07:56:05.13	37.6893	16.0981	32.018		2.3	208	0.099	0.84	0.7113	1.0793
20110601	08:45:57.32	37.1945	15.1425	7.515		1.9	179	0.042	0.5016	0.5089	0.5552
20110615	02:35:58.90	37.0342	16.3918	17.202		2.4	246	0.051	0.9685	0.9841	1.2467
20110616	05:36:35.78	37.2433	15.6261	13.798		2.1	315	0.052	0.3616	0.5621	0.6723
20110616	09:23:12.65	37.8731	15.3402	5.158		1.6	270	0.01	0.672	0.6685	0.8048
20110616	15:59:31.95	37.3746	16.0416	19.446		2	241	0.099	1.1397	0.8446	1.6461
20110630	11:53:51.05	37.8501	15.4506	6.696		1.6	293	0.087	0.689	0.7078	1.0893
20110702	13:49:44.93	36.6875	15.5855	30.489		3.1	212	0.073	1.128	0.8967	2.3431
20110705	20:06:56.48	37.2332	15.802	54.905		1.9	291	0.018	1.0849	1.2871	1.5251
20110706	05:10:28.27	37.7025	16.721	39.611		2.6	240	0.05	0.9554	1.2288	2.1419
20110706	23:01:57.40	37.3823	15.9171	6.578		2.1	244	0.05	0.9307	0.7897	1.0377
20110707	15:27:36.20	37.1472	15.146	12.112		1.4	183	0.077	1.0806	0.5334	0.8583
20110708	08:19:49.16	37.3153	15.1669	8.194		1.8	304	0.038	0.8546	0.8612	0.6598
20110710	03:07:05.16	36.6755	15.5699	14.2		3.9	205	0.096	0.8076	0.9305	1.351
20110711	08:36:30.56	37.2042	15.1334	4.75		1.8	171	0.065	0.4255	0.4424	0.7039
20110712	07:11:08.12	36.5201	14.9904	0.816		2.4	312	0.054	1.8159	1.5523	1.714
20110712	18:46:00.76	36.7078	15.6218	20.893		2.4	323	0.021	0.918	1.0305	1.8274
20110714	08:25:25.39	37.1961	15.1537	7.813		1.8	187	0.089	0.5495	0.5389	0.5292
20110719	08:21:50.17	37.2383	15.2704	14.782		2.4	306	0.037	1.2962	0.9469	1.1007
20110721	10:18:58.15	37.2009	15.1504	8.965		1.7	139	0.076	0.542	0.5041	0.6523
20110722	07:45:35.69	37.2018	15.1502	9.13		1.9	138	0.09	0.5892	0.5002	0.6485
20110724	17:26:20.04	38.1627	16.2898	54.127		3	210	0.047	0.1592	0.197	0.1646
20110728	10:23:26.10	37.1919	15.1542	7.325		1.7	145	0.065	0.5009	0.5079	0.5316
20110730	20:03:08.92	37.4453	15.6449	12.721		2.2	319	0.037	0.6114	0.9079	0.8911
20110801	15:48:10.68	37.149	15.1986	20.52		1.8	289	0.043	0.9872	0.8112	0.6588
20110803	02:44:49.77	37.7494	16.0848	10.16		1.6	338	0.031	2.0971	1.0996	3.0623
20110804	10:20:47.72	37.2024	15.1492	6.813		1.7	183	0.079	0.5611	0.444	0.5958
20110807	04:11:26.17	37.0161	15.1145	12.844		1.1	186	0.033	0.7787	0.5704	0.7949
20110807	04:27:50.77	36.3734	15.6927	17.779		2.2	266	0.048	2.2706	2.3932	4.062
20110808	10:03:22.55	36.5624	15.0364	7.766		2.7	312	0.062	0.8229	0.5695	0.8211
20110808	10:36:32.26	36.558	15.0885	5.197		2.1	315	0.071	1.3907	0.8083	0.9511
20110808	14:51:41.57	37.2006	15.1594	10.436		1.9	190	0.053	0.6941	0.5878	0.6058
20110808	15:37:26.35	36.4032	15.9343	18.754		2.4	277	0.041	0.997	0.611	1.1667
20110809	09:26:50.94	37.2997	15.1996	10.511		1.6	313	0.031	0.7718	0.7726	0.6915
20110812	11:42:59.65	37.2638	15.2688	20.502		2.6	277	0.075	1.1033	1.1635	1.1394
20110814	12:44:45.57	37.8122	15.3756	13.551		2.5	124	0.119	0.5321	0.4421	0.7803
20110816	08:10:30.64	37.231	15.2276	13.364		2.3	240	0.067	0.7597	0.7736	0.7087
20110817	07:50:18.80	37.2137	15.1341	9.949		1.9	123	0.074	0.7635	0.5796	0.6689
20110817	13:00:39.93	36.8419	16.2709	20.812		2.2	284	0.019	1.2202	1.1955	2.1746
20110820	06:48:12.14	37.7603	15.9743	23.894		2.7	194	0.094	0.7124	0.6213	0.9228
20110822	01:11:33.21	36.5734	15.0968	0.627		2.3	202	0.103	1.6777	1.1859	0.9347
20110822	17:49:45.88	37.9396	15.3975	3.274		1.5	255	0.057	0.5402	0.5596	0.8942
20110823	20:19:04.08	37.8808	15.4862	6.877		1.9	123	0.128	0.4175	0.4196	0.6271
20110824	12:22:14.51	37.9369	15.4005	36.208		2	121	0.096	0.5792	0.5746	0.6545
20110824	12:22:53.54	37.933	15.4005	35.479		2	122	0.069	0.5958	0.5905	0.6348
20110827	09:21:09.80	37.813	15.3737	8.695		1.4	124	0.081	0.6272	0.5751	1.0174
20110829	13:58:29.58	37.1696	15.7874	14.791		2.7	228	0.091	0.4041	0.5635	0.5672
20110829	16:53:04.57	37.1681	15.7918	15.311		2.3	237	0.07	0.3656	0.6757	0.6089
20110831	20:31:34.66	37.8561	15.5223	4.459		2.6	129	0.15	0.4241	0.4657	0.4713
20110831	22:10:25.00	37.2846	16.0434	19.457		3.1	231	0.121	0.7027	0.6216	1.0472
20110912	02:39:56.59	38.0151	15.6112	49.84		1.6	118	0.036	0.6895	1.1476	1.0204
20110912	23:23:58.68	38.044	16.2452	13.146		2.1	306	0.068	0.7618	0.9073	0.8227
20110914	21:31:54.92	37.8985	15.6547	27.453		2	168	0.072	0.8127	1.0396	1.8731
20110918	02:24:44.38	37.8135	15.566	19.312		1.5	284	0.034	1.1257	0.9519	2.2239
20110918	05:44:10.02	37.8952	15.4395	7.769		1.6	217	0.073	0.5227	0.4615	0.7578
20110923	23:26:14.08	37.8217	15.3801	7.833		1.8	157	0.064	0.8915	0.6086	1.1351
20110929	13:23:08.98	37.1972	15.127	5.021		1.6	129	0.068	0.4647	0.4094	0.5823
20110929	22:59:38.32	36.9936	15.4168	27.252		2	291	0.032	0.6621	0.528	0.7872
20110930	07:26:33.95	36.9073	16.604	17.079		2.8	316	0.04	1.2008	1.0569	1.5167
20111001	03:40:56.21	37.6452	15.5324	24.879		1.6	297	0.069	2.5002	1.4599	4.6232
20111001	12:20:36.96	36.5523	15.0584	4.118		2.5	314	0.033	1.115	1.3368	1.0871
20111002	00:38:13.47	36.604	15.305	5.876		1.5	328	0.032	1.7154	1.0462	1.932
20111003	08:28:56.72	37.2181	15.1713	11.81		1.5	199	0.079	0.5808	0.5127	0.662
20111005	10:10:27.57	37.2763	15.1361	5.565		1.5	144	0.079	0.5119	0.6038	0.6657
20111006	08:46:01.93	37.1986	15.1479	5.722		1.7	183	0.05	0.4208	0.3772	0.5898
20111009	08:28:26.87	36.9917	15.0343	5.629		3.3	147	0.133	0.7697	0.7744	1.0967
20111010	02:44:52.85	37.8784	15.934	38.793		2.6	250	0.04	0.75	0.6919	0.7922
20111011	09:11:59.29	37.1674	15.3632	14.444		2.5	223	0.079	0.4835	0.4788	0.8575
20111012	17:19:48.12	36.8861	16.5896	15.518		2.7	272	0.061	1.1464	1.2071	1.5008
20111013	02:42:15.46	36.8837	16.6346	23.807		2.3	317	0.029	0.8118	1.2649	1.7516
20111015	01:03:52.89	37.009	15.1593	8.859		2.2	232	0.016	1.2692	0.6626	0.6426
20111015	10:55:30.14	37.7953	15.5896	34.722		2.2	255	0.039	1.0008	1.0268	2.1106
20111018	08:21:38.31	37.1951	15.1438	5.794		1.9	232	0.047	0.8929	0.8455	1.1236
20111018	09:07:26.20	37.2825	15.1966	11.038		1.6	304	0.039	0.7422	0.7391	0.6164
20111019	13:52:47.92	37.241	15.1956	10.813		1.7	266	0.068	1.0563	0.6727	0.9747
20111021	09:42:44.55	37.1961	15.1356	5.916		1.9	174	0.074	0.5526	0.4858	0.6135
20111022	07:31:31.19	36.6062	15.0691	6.411		2.4	328	0.052	1.1398	0.5773	0.9542
20111023	17:25:14.82	38.2064	16.4796	67.645		2	269	0.012	0.4246	0.7522	0.484
20111025	09:17:40.43	37.196	15.1529	4.681		1.8	186	0.079	0.4579	0.4273	0.5819
20111106	16:03:51.07	37.1719	15.3907	16.912		2.8	282	0.058	0.6345	0.3614	0.6098
20111108	04:40:02.77	37.4177	16.0798	15.651		2.7	241	0.076	0.6831	0.4782	1.1025
20111115	07:23:04.91	37.86	15.7919	36.888		3.1	158	0.07	0.8998	0.5854	1.1088
20111119	08:36:59.09	37.6469	15.3345	11.301		2	215	0.043	1.3785	0.9508	2.473
20111120	00:41:42.13	37.0622	16.7105	13.704		2.4	297	0.022	2.1778	1.5215	2.6723
20111201	09:28:55.58	37.1956	15.1243	6.907		1.5	220	0.068	1.0163	0.611	0.8966
20111202	10:55:30.59	37.1443	15.1748	2.658		1.9	199	0.05	1.3532	0.9671	2.0065
20111128	06:51:47.13	37.1809	15.1589	15.798		1.5	189	0.058	0.7629	0.8379	0.7096
20111202	16:06:22.22	37.1465	15.1816	9.549		1.7	203	0.072	1.3259	0.6981	1.2534
20111207	10:24:50.43	37.1919	15.1684	8.937		1.7	154	0.093	1.2871	1.1617	1.409
20111210	00:26:31.50	37.679	15.741	19.701		2.2	181	0.082	0.6155	0.5235	0.9319
20111210	01:04:24.28	37.4415	15.2123	16.743		2.7	127	0.117	0.4582	0.4948	0.613
20111210	01:52:31.42	37.4431	15.2097	16.12		1.9	188	0.058	0.4869	0.4263	0.6059
20111210	11:14:14.40	37.9059	17.4404	15.572		2.6	298	0.052	1.901	0.7112	2.1334
20111213	10:31:06.41	37.2745	15.1606	6.629		1.7	130	0.05	0.6673	0.6735	0.5514
20111215	08:54:53.68	37.2043	15.1501	8.938		1.6	137	0.129	0.5793	0.634	0.7774
20111216	11:18:28.39	37.1533	15.1581	17.027		1.6	161	0.072	1.4057	0.8128	0.748
20111219	09:20:27.84	37.8134	15.3991	12.463		2.4	201	0.072	0.5322	0.4362	0.77
20111219	10:54:38.61	37.1851	15.1514	10.219		1.5	207	0.071	0.8829	0.8449	0.9295
20111224	03:26:53.76	37.846	15.8996	33.492		1.6	262	0.013	0.7726	1.1997	1.0237
20111231	14:43:01.65	37.2301	16.0237	15.662		2.8	249	0.045	0.6389	0.5896	0.9947
20120102	12:23:35.15	37.0707	15.6329	15.691		2.2	333	0.043	0.512	0.5099	1.0127
20120102	15:14:55.29	37.9443	16.8239	62.749		2.4	263	0.037	0.4226	0.464	1.0034
20120107	17:51:35.96	37.2613	15.2063	16.642		2.1	309	0.032	0.4367	0.3797	0.434
20120115	10:11:35.14	37.8091	15.3719	12.382		1.5	142	0.057	1.1641	0.9745	1.9744
20120116	01:40:53.81	38.0835	15.5183	11.746		1.7	195	0.023	0.3767	0.482	0.7437
20120117	11:22:23.88	36.5062	15.0323	4.266		2.1	337	0.053	2.8825	0.6086	1.0371
20120119	16:17:45.01	37.6663	15.1709	3.784		1.6	316	0.016	0.5344	0.8691	1.1219
20120121	22:24:47.08	37.1337	15.4714	18.31		2.6	250	0.067	0.5048	0.4704	0.6563
20120128	12:42:07.89	37.7929	15.3748	8.922		1.8	133	0.119	0.9753	0.7178	1.0993
20120204	14:53:14.01	37.1282	15.3424	19.407		3.1	222	0.081	0.5752	0.3714	0.6031
20120206	02:40:31.52	37.436	15.651	19.027		2.3	247	0.03	0.8667	0.7275	1.0273
20120209	09:31:31.02	37.2005	15.1284	10.106		1.7	128	0.095	0.6662	0.606	0.8744
20120213	02:49:21.64	37.7813	15.4998	33.9		1.9	170	0.016	0.074	0.0756	0.1256
20120214	11:14:20.26	37.1502	15.1571	14.946		1.5	162	0.074	0.7108	0.4928	0.5934
20120215	10:29:04.35	37.1157	15.3091	13.367		2.1	307	0.067	0.8182	0.8144	1.189
20120216	21:26:15.62	37.3706	15.5729	17.928		2.4	334	0.034	0.6543	0.6988	0.9191
20120218	08:58:54.92	37.48	16.1079	18.522		2.4	241	0.072	0.6132	0.4557	0.6775
20120224	15:31:20.13	37.5178	15.9308	45.053		2.4	344	0.006	0.3416	0.3967	0.6608
20120226	16:17:24.38	37.3095	16.075	22.532		3.7	231	0.128	0.5713	0.507	0.8328
20120302	10:01:26.93	38.0925	15.6066	6.408		1.9	133	0.067	0.4068	0.4494	0.7955
20120307	09:26:32.94	37.2878	15.1345	8.337		1.3	192	0.059	0.4778	0.6383	0.5429
20120313	17:54:27.64	37.5504	15.9672	25.539		2.3	235	0.054	0.7669	0.7035	1.118
20120318	10:55:59.33	37.4231	15.1998	14.036		1.9	337	0.022	0.4742	0.4744	1.0827
20120319	01:35:37.48	37.9101	15.3391	4.521		1	270	0.024	0.6195	0.7219	0.9444
20120320	00:11:07.96	37.22	15.1313	25.045		1.6	233	0.037	0.601	0.5368	0.5972
20120320	03:07:43.16	37.2466	15.2224	22.034		1.7	272	0.034	0.5262	0.447	0.5501
20120321	19:08:04.58	37.2446	15.5896	36.985		2	338	0.003	0.9214	1.1995	1.3485
20120322	04:44:42.15	38.0455	16.264	9.4		1.8	307	0.044	0.4462	0.611	0.6484
20120323	08:03:25.24	37.2052	15.1467	11.913		1.7	181	0.05	0.5708	0.708	0.4882
20120324	05:37:22.19	36.6703	15.2534	23.451		2.9	191	0.097	0.4773	0.4244	1.0687
20120324	12:34:11.24	37.2257	15.1432	25.987		1.9	240	0.035	0.5472	0.361	0.4737
20120324	20:34:00.78	37.5977	15.873	21.555		3	201	0.136	0.579	0.6149	1.5362
20120325	00:28:44.08	37.8027	15.4992	7.67		1.2	240	0.034	0.8494	1.1265	2.04
20120326	10:07:04.52	37.137	15.1725	8.934		1.8	173	0.061	0.7403	0.5301	0.8041
20120327	07:48:03.30	37.1961	15.1334	6.894		1.6	221	0.055	0.6785	0.5694	0.6613
20120329	08:44:58.16	37.2083	15.1527	10.065	2.1		185	0.058	1.1259	0.5997	0.9753
20120329	21:09:36.04	36.3922	15.6617	43.656		2.3	329	0.014	0.6763	0.6707	1.1379
20120330	08:27:01.90	37.2867	15.1735	8.407		1.8	303	0.036	0.6444	0.7019	0.5939
20120403	22:03:34.70	37.6542	15.1934	4.085		2.3	154	0.11	0.739	0.4097	0.6461
20120404	09:53:39.20	37.1601	15.2116	12.091		2.1	219	0.054	1.0726	0.7788	1.5227
20120407	15:06:55.95	37.6496	15.2018	6.374		2.5	129	0.098	0.8758	0.4485	0.7006
20120411	12:04:54.98	38.1849	15.5584	6.949		1.9	177	0.022	0.2882	0.363	0.5537
20120412	12:57:10.79	37.8814	15.6094	9.705		3	132	0.119	0.4329	0.4907	0.8652
20120412	13:02:29.15	37.8783	15.6116	10.274		2.1	148	0.075	0.4313	0.4838	0.9231
20120412	13:05:50.14	37.8895	15.6125	14.663		1.7	208	0.075	0.5161	0.7732	1.7968
20120412	13:20:29.33	37.8791	15.6087	9.036		3.2	132	0.127	0.4729	0.5211	0.7861
20120413	17:50:22.28	37.4002	16.0596	18.345		2.8	224	0.084	0.5493	0.4176	0.7324
20120419	01:06:18.96	37.6787	16.8886	41.442		3.5	247	0.076	0.8705	0.6574	2.0584
20120419	13:00:45.48	37.8826	15.6587	24.44		2.3	144	0.102	0.4831	0.5739	0.6016
20120422	08:30:54.00	37.8031	16.2475	42.497		1.8	227	0.046	0.8895	0.8151	0.8687
20120429	06:00:28.41	36.9154	15.7387	21.061		2.4	330	0.028	1.2795	1.9787	2.4026
20120501	23:29:06.84	37.6179	15.5887	7.635		2	215	0.052	0.944	0.8396	0.9205
20120513	03:32:05.38	37.3422	15.9338	18.233		2.1	247	0.064	0.601	0.5093	0.9364
20120513	12:26:10.13	37.9196	16.3364	30.388		1.8	272	0.036	1.1886	1.2655	1.5033
20120518	10:22:08.21	37.5669	15.3901	18.087	1.9		325	0.026	0.8205	0.734	1.6564
20120524	15:17:51.52	37.137	15.17	6.25		1.7	173	0.05	0.8481	0.6223	1.8214
20120525	01:29:41.97	36.9425	15.115	8.021		2.6	181	0.083	0.9277	0.8813	0.7239
20120601	22:17:39.28	37.0424	15.1407	19.58		1.7	210	0.038	0.675	0.3625	0.6957
20120602	01:35:37.88	37.124	15.3969	16.66		2	295	0.015	0.6522	0.5338	0.9121
20120602	02:24:58.74	37.5035	15.9369	21.601		1.9	240	0.03	0.8217	0.7079	1.4574
20120602	19:27:36.00	38.1611	15.6294	54.112		2.1	73	0.044	0.2583	0.2992	0.2736
20120605	15:20:01.89	37.2242	15.4815	19.65		2	303	0.027	0.4727	0.5597	0.7131
20120606	16:45:26.23	37.3867	16.3495	15.69		2.1	266	0.033	1.1772	1.0582	1.5871
20120609	03:01:14.56	36.7592	15.3155	24.333		2.4	319	0.017	1.1596	0.8164	1.0143
20120610	05:54:34.80	37.3173	15.2286	22.987		1.5	301	0.079	0.5101	0.4048	0.4446
20120612	13:43:10.46	37.8236	15.5032	31.324		1.8	247	0.042	0.7262	0.588	0.8006
20120615	08:25:24.10	37.4771	16.2579	23.595		3.7	273	0.049	1.0749	0.7295	1.6684
20120615	06:27:26.33	37.4994	16.2658	19.678		2.4	188	0.149	0.6308	0.7325	0.8354
20120615	14:10:38.84	37.4832	16.2828	26.319		2.2	258	0.087	1.3212	0.7985	2.2002
20120616	05:01:15.51	37.3368	15.3019	19.954		1.6	182	0.047	0.7507	0.7926	0.5143
20120616	06:21:54.52	37.3327	15.2991	21.011		2.7	178	0.089	0.4901	0.4398	0.4683
20120618	08:50:04.53	37.2797	15.1424	6.838		1.7	149	0.046	0.4561	0.5877	0.4923
20120618	20:57:25.76	37.4923	16.2252	56.991		2	264	0.02	0.4436	0.4238	0.7445
20120620	02:25:51.16	37.7934	16.0601	40.452		1.9	198	0.064	0.5405	0.4696	0.6329
20120620	07:35:23.08	37.6419	15.347	4.93		2.2	100	0.089	0.8827	0.5681	1.1353
20120621	14:44:22.29	37.631	15.1381	11.159		1.5	173	0.072	0.8789	0.8317	1.144
20120625	10:52:51.08	36.9908	15.04	6.489		3.1	170	0.092	0.7886	0.7923	1.0596
20120627	01:07:39.37	36.9907	15.0409	4.808		2.7	147	0.091	0.7777	0.811	1.0954
20120627	02:48:02.27	36.9926	15.035	5.853		3.3	146	0.118	0.7929	0.7656	1.0918
20120630	21:45:23.92	37.5259	16.1377	33.69		2	243	0.059	0.5586	0.7044	1.6075
20120701	09:26:56.36	37.3279	15.1194	20.948		1.6	213	0.057	0.4429	0.3603	0.3902
20120701	16:18:30.25	37.994	16.3281	15.915		2	288	0.085	0.613	0.6913	0.9834
20120702	05:02:29.18	37.9553	16.2674	19.083		2	304	0.052	0.9207	0.7973	1.1183
20120702	13:17:21.28	37.9877	16.2876	18.509		1.6	256	0.04	0.708	0.6869	0.6041
20120703	10:50:14.58	37.1183	15.9417	17.671		2.9	240	0.109	0.7661	0.9744	1.2497
20120704	11:12:10.72	37.4404	16.8145	30.693		4.5	252	0.119	0.9759	0.8109	1.7633
20120704	14:36:34.86	37.5275	16.6665	43.845		2.8	266	0.041	0.4281	0.4297	1.0192
20120705	13:59:18.06	36.8194	15.283	20.398		1.6	313	0.025	0.7522	0.9091	0.8416
20120706	19:30:33.72	37.3295	15.2877	22.551		2.4	177	0.12	0.8382	0.5199	0.6085
20120706	21:13:36.68	37.3417	15.1361	22.27		1.7	227	0.042	0.434	0.4229	0.4147
20120707	03:16:24.70	37.3367	15.1325	21.869		1.6	222	0.035	0.4293	0.4134	0.3865
20120707	22:21:31.10	38.0505	17.4033	39.276		1.8	295	0.027	0.3964	0.3689	0.9045
20120709	07:35:41.58	36.522	15.397	16.298		1.7	326	0.031	1.6556	1.3308	2.142
20120709	08:13:04.77	37.225	15.1565	11.403		2	127	0.082	0.6276	0.5969	0.5029
20120711	21:19:38.88	37.0723	15.454	14.068		2.2	253	0.075	0.5253	0.4981	0.8891
20120712	07:41:52.51	37.2189	15.1588	7.343		1.8	189	0.067	0.6574	0.4513	0.7288
20120713	23:11:14.16	37.3091	16.263	24.224		2.4	319	0.037	0.7986	1.2771	2.13
20120714	09:42:41.93	37.9912	16.289	15.637		2.3	255	0.084	0.5728	0.6035	0.7366
20120714	09:45:34.65	37.9631	16.2984	17.215		1.6	264	0.048	0.7107	0.6428	0.8412
20120714	11:19:02.95	37.9774	16.2954	18.371		1.8	261	0.057	0.6205	0.647	0.7684
20120714	13:36:12.41	37.9903	16.2858	16.019		1.6	256	0.023	0.6008	0.7728	0.7215
20120714	15:24:14.25	37.9903	16.2898	15.457		1.6	256	0.025	0.6555	0.6506	0.6483
20120715	02:08:25.46	37.3985	16.7586	24.306		1.7	291	0.005	1.7403	1.1457	2.9558
20120717	11:11:14.57	37.9852	16.2758	18.495		2.4	218	0.069	0.6343	0.6888	0.7317
20120717	11:17:36.23	37.9994	16.2181	16.231		2.4	212	0.075	0.7508	0.6647	0.8674
20120717	11:19:54.16	37.995	16.2722	14.073		2.5	223	0.076	0.8012	0.8411	1.1366
20120717	11:22:39.63	37.9758	16.2836	18.851		2.5	216	0.076	0.7591	0.8433	0.8811
20120718	01:31:50.82	37.9936	16.2761	15.391		2.4	223	0.078	0.8824	1.0467	1.522
20120718	01:53:15.05	37.9941	16.2922	15.9		1.6	256	0.076	0.6857	0.7863	0.7966
20120718	09:54:34.15	37.2022	15.1816	10.058		1.7	159	0.055	0.6906	0.6903	0.8885
20120718	11:17:11.06	37.8614	16.1658	19.484		2.6	212	0.085	1.3363	1.2457	1.6135
20120720	09:56:52.01	37.1923	15.15	1.917		1.8	143	0.042	0.7161	0.636	0.8388
20120721	13:58:13.00	36.5855	15.7977	35.431		2.2	331	0.02	0.9573	0.8602	5.4182
20120722	12:42:37.40	37.3265	15.7147	17.967		1.9	281	0.066	0.5022	0.7973	1.1278
20120723	02:46:43.04	37.4433	16.7691	25.197		2.6	252	0.07	1.1046	0.9767	1.9966
20120726	09:53:33.88	37.7176	15.9979	2.126		1.9	273	0.047	1.161	0.6511	1.3293
20120726	12:56:32.54	37.0634	15.7442	12.317		2.2	288	0.049	0.6481	0.6645	0.7808
20120726	14:20:04.85	37.9706	16.3037	16.596		3	207	0.148	1.3034	1.0847	1.9303
20120728	02:51:23.33	37.1054	15.6596	19.607		2.7	230	0.097	0.5529	0.5255	0.7775
20120729	23:08:53.44	37.0749	16.124	12.352		1.8	312	0.014	0.6727	1.2125	0.7929
20120731	07:27:27.86	37.7931	16.3814	13.946		2.1	250	0.056	0.2579	0.2473	0.4038
20120801	10:56:57.53	37.5336	16.148	15.321		1.6	263	0.04	0.757	0.6726	1.0351
20120802	00:02:07.31	38.0288	16.2763	0.897		2.3	220	0.068	0.8876	1.5338	1.76
20120802	09:55:51.82	37.188	15.1377	10.198		2	194	0.055	0.5209	0.525	0.5257
20120802	12:19:18.12	37.9172	15.4053	15.462		2.2	125	0.018	0.0651	0.0614	0.1173
20120803	06:06:12.30	37.9982	16.9766	51.202		2.3	247	0.043	1.446	2.4294	3.7694
20120803	23:18:29.84	37.6536	16.2258	20.146		1.8	225	0.09	0.869	0.7015	1.0761
20120807	01:36:32.64	37.5756	15.5084	22.214		1.9	164	0.066	1.3809	1.3816	2.5135
20120807	08:22:09.26	37.2113	15.1554	9.231		1.9	136	0.095	0.4344	0.4316	0.4845
20120808	18:38:35.72	37.3997	15.2186	16.03		1.6	304	0.043	0.4843	0.6977	0.8045
20120810	07:59:13.27	37.2091	15.1572	9.51		2	138	0.071	0.5003	0.517	0.5279
20120817	09:29:03.35	37.102	15.4302	17.656		2.7	213	0.104	0.4745	0.4506	0.7645
20120818	03:37:17.93	37.2453	15.1884	16.993		1.4	163	0.05	1.1233	0.7173	1.0108
20120818	11:27:34.82	37.5302	16.8632	36.241		2.5	268	0.081	1.0102	0.8239	2.0575
20120818	22:23:03.26	37.3334	15.2269	17.585		1.9	161	0.077	0.4143	0.4332	0.371
20120821	23:41:43.12	37.085	15.2713	25.839		1.7	248	0.036	0.6016	0.3634	0.459
20120824	16:38:58.72	37.1038	15.4219	17.659		1.9	241	0.059	0.4044	0.4536	0.6865
20120825	21:33:32.56	37.9139	15.5564	5.649		2.4	122	0.122	0.4576	0.4924	0.6493
20120829	07:40:56.15	37.1633	15.0758	18.674		1.6	142	0.045	0.7467	0.7107	0.635
20120830	10:47:36.00	37.871	16.7066	12.479		2.9	234	0.113	0.7623	0.4668	1.088
20120902	06:48:19.52	37.5415	15.1388	16.358	1.8		249	0.022	0.8012	0.5127	1.0834
20120903	01:26:25.12	37.1595	15.3156	25.919		1.7	254	0.057	0.868	0.3943	0.7019
20120904	11:28:45.31	38.1301	15.6074	8.787		1.6	126	0.086	0.297	0.3441	0.5506
20120906	00:39:43.26	37.503	16.0171	22.432		2.4	234	0.047	1.1615	0.5455	1.7736
20120907	01:54:41.00	37.9256	16.2556	36.452		1.6	327	0.009	0.6066	1.1544	1.0265
20120907	21:01:45.96	37.6064	16.2253	16.718		2.1	250	0.048	1.2588	0.7899	1.5875
20120909	18:00:09.60	37.709	15.8282	17.32		1.6	206	0.066	0.7721	0.7716	1.3663
20120910	16:23:17.41	38.0506	16.2368	64.068		1.7	199	0.031	0.9666	0.5327	0.4291
20120911	13:49:25.44	37.1393	15.2328	15.521		1.9	302	0.065	1.0181	0.9168	0.912
20120913	20:47:27.68	37.107	15.3099	15.892		2	217	0.059	0.7807	0.3548	0.5325
20120917	02:53:41.60	37.938	15.8965	50.979		2.3	153	0.083	0.8434	0.8407	0.8788
20120917	08:52:31.02	37.3096	15.3315	11.795		1.8	289	0.061	0.4839	0.9867	0.8773
20120918	19:03:20.48	37.356	15.2245	20.305		1.2	157	0.06	0.6035	0.4515	0.4714
20120920	10:14:27.59	37.1961	15.1558	8.843		1.8	187	0.052	0.5423	0.529	0.6388
20120922	05:26:18.47	37.1815	15.3224	12.658		1.2	207	0.048	0.5647	0.4883	0.9329
20120922	17:25:10.00	37.8398	16.0801	43.881		1.9	197	0.075	0.6559	0.6239	0.5766
20120925	10:16:05.19	37.1963	15.2262	15.178	1.5		232	0.083	0.7418	0.6785	0.9534
20120926	13:47:03.45	36.6899	16.8593	41.56		2.7	282	0.045	2.8043	3.4858	8.313
20120927	06:44:27.13	37.3245	15.8665	24.315		2.9	203	0.098	0.5606	0.5491	1.4015
20120929	17:31:35.96	37.3306	16.1563	27.249		2.1	256	0.044	0.9196	1.4295	1.8454
20120930	06:31:32.38	37.5034	15.1746	15.065		1.8	110	0.072	0.5091	0.4109	0.7367
20121002	18:35:25.96	38.0819	16.3176	38.473		2	207	0.052	0.9803	0.8456	1.3459
20121003	12:44:40.69	36.4974	15.1049	5.54		2.1	329	0.079	1.078	0.8	0.999
20121003	22:34:12.96	37.2143	15.6634	56.461		2.5	272	0.028	1.6886	0.6292	1.9715
20121005	10:21:58.96	37.2059	15.1664	8.809		1.7	195	0.053	0.5958	0.595	0.5303
20121008	04:57:07.30	38.0328	16.187	8.672		1.9	275	0.071	0.5253	0.5463	0.6228
20121010	19:43:09.40	36.5743	15.6375	40.462		2.3	219	0.072	2.3133	2.14	4.8226
20121011	19:53:09.32	37.8075	15.378	13.16		2.1	106	0.132	0.5416	0.4717	0.8093
20121012	13:12:29.49	37.6922	16.8042	41.718		2.5	263	0.047	1.0022	1.301	2.7496
20121012	13:15:36.56	36.3775	15.5126	35.443		2.3	337	0.023	0.7942	0.715	4.1431
20121012	22:12:07.04	37.6499	15.1877	9.629		1.9	59	0.114	0.8471	0.5377	1.7058
20121017	17:48:07.96	37.8479	16.7633	52.62		1.9	259	0.038	0.7125	0.9626	1.8475
20121018	06:18:48.99	37.2955	15.2005	20.157		2	160	0.061	0.5032	0.453	0.631
20121019	18:37:19.16	37.1462	15.3917	15.685		2.6	226	0.153	0.588	0.3985	0.6016
20121022	01:03:44.31	38.2348	17.0414	57.643		1.9	250	0.067	0.1963	0.1663	0.2807
20121028	10:33:12.49	37.1831	16.3636	6.872		2.7	273	0.038	1.3902	1.2571	1.4051
20121029	03:53:00.25	37.0915	16.5496	13.454		3	286	0.065	1.9094	4.5084	2.345
20121031	07:48:48.86	37.1732	15.6269	18.512		2.4	269	0.067	0.4241	0.5687	0.8233
20121101	08:04:58.45	38.0467	15.474	47.339		2.2	96	0.05	0.1906	0.1687	0.1803
20121101	16:11:58.52	38.1687	16.7199	28.875		2.4	235	0.078	0.8721	0.958	2.2374
20121101	19:03:48.16	38.0164	16.2273	55.448		1.8	200	0.04	0.1294	0.1955	0.13
20121105	03:22:20.29	37.8938	15.4486	7.781		1.5	238	0.043	0.582	0.6379	1.2785
20121107	10:58:40.83	37.2087	15.166	9.126		1.7	144	0.058	0.4717	0.5427	0.5026
20121108	23:21:59.36	37.5313	15.2076	8.401		2	215	0.039	0.4349	0.504	1.3774
20121109	02:48:14.94	36.3946	15.4995	38.393		2.3	329	0.018	0.8019	0.7123	3.7283
20121109	13:52:37.07	37.9156	15.6599	24.79		2.1	135	0.089	0.4071	0.5859	0.505
20121109	19:40:39.14	36.5682	15.0959	1.281		2.6	200	0.073	0.8655	1.0062	1.0521
20121111	19:52:17.20	37.8627	16.9091	75.159		2.4	318	0.034	0.3182	0.5173	0.7267
20121111	22:31:31.64	37.3976	15.8369	14.449		2.3	221	0.072	0.5794	0.8191	1.1184
20121118	02:05:29.83	37.975	16.2636	20.011		1.9	296	0.02	0.9315	1.0411	1.0677
20121118	02:37:30.67	37.5094	15.7536	21.782		1.8	201	0.042	0.6594	0.6942	1.216
20121118	05:06:09.85	37.0657	15.6229	16.443		2	253	0.061	0.7289	0.5353	0.8418
20121118	22:25:37.20	37.0954	15.7303	4.398		2.5	266	0.06	0.0557	0.0885	0.0779
20121122	10:57:36.46	37.7994	15.2575	12.74		1.5	178	0.041	0.9619	0.5008	0.8653
20121124	23:38:57.64	37.5871	16.2915	32.88		2.8	185	0.102	0.8168	0.6631	1.3381
20121125	12:11:31.54	37.8982	15.4369	7.231		1.9	108	0.095	0.4159	0.5092	0.9605
20121126	20:32:16.34	36.9464	15.7765	14.754		2.3	240	0.079	1.5691	1.9283	2.3933
20121130	22:43:35.18	37.9679	15.4926	10.915	1.8		184	0.042	0.7029	0.726	1.1569
20121204	16:26:26.28	37.6535	15.1873	4.81	2.2		116	0.064	0.8431	0.621	0.7973
20121204	17:26:09.64	37.6612	15.1846	4.744		2.1	62	0.095	0.8883	0.5921	1.0773
20121207	10:23:24.19	37.8959	15.4738	5.849		1.9	113	0.081	0.504	0.8469	1.1732
20121207	18:06:53.00	37.4762	16.2309	14.792		2.2	259	0.075	1.0683	0.8437	1.3587
20121210	23:39:18.56	37.0707	15.6077	9.427		2.1	251	0.055	0.9803	1.1281	1.6009
20121213	10:44:54.36	37.1888	15.1853	11.496		1.8	265	0.077	0.9676	0.9257	0.964
20121215	11:37:10.19	37.7943	16.4073	32.815		1.7	239	0.057	1.077	1.046	1.5009
20121219	02:55:14.83	37.2759	15.9504	42.192		2.3	254	0.042	1.9854	1.8961	4.0627
20121219	19:24:59.84	37.2445	15.6137	12.748		2.4	250	0.056	0.3208	0.6099	0.7043
20121220	10:22:31.97	37.2044	15.1523	8.22		1.9	185	0.042	0.6719	0.4529	0.6233
20121227	22:21:54.80	37.1801	16.0843	16.605		2.4	242	0.073	0.7996	0.7524	0.7017
20121228	06:02:24.24	37.4048	15.6523	21.266		2	278	0.082	1.8592	1.9512	7.4101
20121228	08:55:39.01	37.3903	15.9404	19.298		2.7	220	0.133	0.8312	0.6346	1.246
20121229	04:29:27.28	37.2737	15.1742	20.788		2.6	79	0.074	0.4217	0.4259	0.4649
20121230	19:32:02.08	37.4894	15.4415	19.302		2.6	161	0.123	0.716	0.6016	0.9139
20130104	11:36:05.17	37.4198	17.1407	6.184		2.3	312	0.06	0.3989	0.366	0.9718
20130107	14:34:08.27	37.7091	15.6401	26.211		2.7	160	0.144	0.5639	0.5273	0.8276
20130109	10:02:10.29	37.5376	15.9252	22.499		2.1	205	0.058	0.6613	0.4347	1.1786
20130117	01:08:42.81	37.8038	15.3479	16.635		2	101	0.087	0.7511	0.4087	0.8728
20130119	02:00:22.08	37.6392	15.1927	7.642		2.5	72	0.138	0.8014	0.5754	0.6542
20130119	02:13:26.82	37.6392	15.1909	2.296		2.1	77	0.136	0.7742	0.6399	0.9775
20130119	02:43:45.38	37.5978	15.5497	19.225		2.6	165	0.1	0.6008	0.5518	0.8854
20130119	03:35:14.09	37.6041	15.5216	32.804		2	233	0.044	0.1755	0.1904	0.2456
20130120	01:30:13.57	37.7008	16.3758	33.278		2.1	268	0.057	1.1749	1.3537	1.9256
20130128	15:46:57.12	36.8648	16.6882	22.786		2.8	345	0.06	1.3348	4.1653	2.0128
20130201	20:36:21.12	37.776	16.2154	33.159		2.1	245	0.097	0.7139	0.6709	0.9642
20130202	16:23:28.14	37.3464	15.4906	14.141		2.4	178	0.073	0.5926	0.6709	0.9484
20130204	11:45:14.13	37.1996	15.1531	12.281		1.7	141	0.083	0.5628	0.4782	0.5637
20130207	19:42:42.80	37.9166	15.4148	8.26		1.8	104	0.07	0.5014	0.4268	0.7625
20130209	22:32:45.16	38.0934	16.9442	45.424		2.7	240	0.051	0.5321	0.7384	1.2752
20130211	11:04:42.47	37.2119	15.1541	6.999		1.8	239	0.071	0.6938	0.5296	0.85
20130214	10:48:23.15	37.1528	15.168	8.995		1.8	167	0.067	0.8492	0.5542	0.8656
20130218	01:09:30.43	37.1119	15.1428	20.834		1.1	214	0.049	0.9323	0.4181	0.4603
20130218	10:48:14.89	37.2006	15.1314	4.678		1.4	170	0.041	0.6844	0.4659	0.7284
20130219	11:06:12.23	37.1435	15.1499	11.257		1.9	159	0.07	0.6785	0.5092	0.6138
20130220	03:51:55.17	37.4275	15.4666	19.439		1.8	235	0.041	0.7953	0.8938	1.1928
20130222	18:17:34.50	37.2237	15.1391	22.428		2	120	0.046	0.5113	0.4237	0.5136
20130226	12:34:39.56	37.2138	15.1569	6.495		1.7	241	0.067	0.9882	0.6953	1.0207
20130227	09:10:31.15	37.2053	15.2033	23.108		1.8	171	0.065	0.5053	0.3634	0.4414
20130227	11:36:16.12	37.1405	15.1626	9.194		1.5	168	0.076	0.7283	0.5391	0.7425
20130228	20:14:38.08	37.5809	15.9939	42.4		3.2	201	0.086	1.0258	0.8752	1.659
20130304	10:41:50.91	37.3988	16.3666	20.2		2.2	267	0.069	0.9262	0.955	1.6752
20130306	18:02:13.76	37.9141	15.4585	7.043		2.5	117	0.098	0.5415	0.446	0.6814
20130308	04:12:04.99	37.0443	15.1409	17.499		2	173	0.058	0.6251	0.4364	0.5989
20130308	04:59:24.88	36.9582	15.2036	25.485		2	206	0.048	0.6865	0.524	0.7035
20130311	10:18:21.69	37.2527	15.4001	18.545		3.3	175	0.13	0.5808	0.7194	0.6982
20130312	13:49:43.52	37.7731	16.3285	31.592		2.4	218	0.098	0.8878	0.9765	1.6111
20130314	03:58:32.75	36.9636	15.3898	26.956		1.6	228	0.072	1.006	0.6385	0.7738
20130316	19:20:18.88	37.2118	16.5914	15.381		2.6	280	0.04	0.8742	0.5426	1.0782
20130321	22:03:06.64	37.2812	15.2746	14.996		3.4	160	0.153	0.7132	0.4896	0.43
20130322	11:03:47.89	37.1422	15.1487	9.263		1.8	159	0.047	0.9418	0.6029	0.869
20130323	06:22:44.57	37.1467	15.3322	24.622		1.6	215	0.078	0.8047	0.5416	0.8217
20130324	15:47:22.70	37.6889	16.4835	31.608		4.4	223	0.148	0.7145	0.8187	1.3525
20130324	20:37:50.16	37.7071	16.4141	29.209		3.1	227	0.09	0.7678	0.8881	1.399
20130325	20:11:07.64	37.7789	16.3438	46.885		2.3	224	0.036	1.2848	1.3111	1.7898
20130328	06:51:02.28	37.274	15.577	16.636		1.6	257	0.046	0.4936	0.5748	0.7894
20130328	10:41:22.29	37.1988	15.157	10.283		1.6	195	0.082	0.5499	0.6183	0.6215
20130328	16:40:15.10	37.4399	15.3241	17.856		1.7	171	0.044	0.6091	0.5987	0.8128
20130329	01:02:48.11	37.5411	15.4324	11.043		1.3	319	0.041	0.2039	0.2275	0.3517
20130329	11:21:38.93	37.1405	15.1679	8.702		1.7	170	0.048	0.703	0.4942	0.8741
20130331	17:00:05.00	38.1709	15.5509	9.132		1.7	88	0.069	0.2819	0.3619	0.5656
20130402	01:10:52.30	37.8075	15.5651	14.444		2.9	146	0.149	0.5372	0.5978	1.0545
20130402	18:38:11.24	37.8251	15.5755	20.92		2.1	139	0.09	0.5357	0.6711	0.9043
20130404	05:26:29.81	37.8011	15.5641	11.163		2	149	0.09	0.5507	0.6614	0.9917
20130404	11:12:28.92	37.0933	15.3267	23.353		2.5	205	0.075	0.7083	0.392	0.5691
20130406	02:47:57.82	37.7572	15.7519	28.298		1.9	176	0.058	0.9294	0.7595	1.109
20130407	02:22:46.12	37.2805	15.2648	14.957		2.1	179	0.061	0.5545	0.617	0.6153
20130407	20:24:28.28	37.0442	15.3392	3.166		2.1	240	0.015	0.1416	0.1492	0.2608
20130409	05:14:19.05	37.212	15.1987	4.997		1.6	255	0.062	0.9145	0.778	1.6718
20130409	12:55:24.55	37.3874	15.2018	16.889		1.9	142	0.066	0.4342	0.3721	0.3951
20130410	10:23:23.66	37.1507	15.1724	13.317		1.5	275	0.042	0.9558	0.7932	0.7538
20130411	19:47:09.96	37.511	15.158	15.918		2.4	118	0.076	0.6039	0.4013	0.9427
20130412	17:55:40.32	37.3859	15.8779	14.651		2.1	302	0.044	0.8795	0.6864	1.3386
20130412	18:04:27.56	37.093	15.3206	24.42		1	265	0.023	0.5976	0.3709	0.5731
20130416	19:26:04.20	37.9914	16.2183	10.119		1.5	249	0.052	0.6134	0.5269	0.7056
20130417	05:18:20.61	37.8788	15.4796	6.334		1.5	158	0.045	0.7249	0.835	1.2738
20130417	05:58:34.62	37.6308	15.4879	13.678		1.9	155	0.054	0.6227	0.5777	0.8841
20130417	08:15:52.79	37.6594	15.4841	21.47		2	152	0.033	0.2731	0.2297	0.3354
20130417	09:33:12.59	37.2099	15.1418	8.045		1.7	176	0.103	1.0251	0.5887	1.1124
20130417	15:14:11.61	37.1512	15.1761	14.986		1.5	200	0.094	1.0924	0.576	0.778
20130417	18:34:31.32	37.8835	16.1377	38.82		1.6	263	0.028	0.655	0.6797	0.5805
20130422	10:20:57.41	37.1345	15.1983	10.787		1.9	296	0.05	1.2176	0.8687	0.9704
20130424	01:08:36.16	37.0201	15.3702	21.458		2.3	246	0.07	0.5217	0.3453	0.6776
20130424	20:46:02.04	37.8631	15.5745	27.221		2.1	135	0.091	0.4337	0.5073	0.7862
20130427	17:35:10.48	37.3331	15.8476	14.256	2.1		228	0.045	0.4683	0.5045	0.9136
20130502	14:56:44.01	37.9879	16.2028	12.048		1.5	249	0.067	0.6926	0.6008	0.7386
20130502	19:08:41.20	37.2791	15.2685	15.018		1.6	278	0.056	0.5415	0.5429	0.5626
20130503	04:46:35.89	37.7407	15.1702	7.084		1.8	141	0.08	1.139	0.7181	0.9813
20130504	04:34:49.70	37.5723	16.3967	14.818		2.3	231	0.093	0.9271	0.8521	1.1385
20130505	12:21:22.31	37.866	15.7663	55.618		1.8	177	0.029	0.8858	1.0828	1.0992
20130507	06:29:48.55	37.2281	15.6183	15.252		1.8	314	0.051	0.4851	0.5833	0.8542
20130509	10:02:58.16	37.1416	15.1627	9.141		1.7	167	0.044	0.6624	0.4826	0.7759
20130511	04:12:11.12	36.8128	15.4004	14.13		1.8	273	0.023	0.1129	0.0599	0.0666
20130511	04:26:35.14	37.4331	16.1673	20.438		1.9	249	0.059	0.7983	0.5936	0.9237
20130514	15:43:24.50	37.1622	16.0224	39.534		2.7	245	0.072	2	2.7982	4.9396
20130516	15:40:49.91	37.8459	16.2771	31.945		2.9	207	0.11	0.7756	0.6199	1.0278
20130517	05:23:09.28	37.4177	15.7415	23.105		2.2	226	0.059	0.639	0.7507	1.0479
20130524	12:21:20.18	36.938	15.894	41.219		2.5	279	0.022	0.8942	0.6338	1.3457
20130524	15:04:06.17	37.6886	15.2836	17.145		1.7	168	0.054	1.0563	0.6369	1.0622
20130531	09:51:27.69	37.1979	15.1581	7.885		1.8	144	0.096	0.8974	0.7593	0.8329
20130531	14:22:14.47	37.8968	17.115	23.434		2.6	256	0.045	0.4998	0.2861	0.5742
20130605	08:57:06.44	37.2077	15.1458	9.252		1.7	180	0.05	0.5554	0.4962	0.5227
20130610	03:46:59.44	37.2525	15.9092	19.487		2.8	214	0.093	0.5855	0.4355	0.8758
20130613	07:17:10.12	37.0634	15.4636	19.481		2.3	268	0.059	0.5051	0.4993	0.7865
20130613	12:16:23.51	37.8219	16.309	36.487		1.8	272	0.058	1.0046	0.9924	1.0868
20130614	01:46:17.07	37.4886	15.94	23.082		2.1	215	0.058	0.6692	0.491	1.1429
20130614	13:57:51.27	37.3906	16.1147	18.404	2.1		259	0.068	0.7073	0.544	1.2721
20130615	23:41:49.56	37.3287	15.6829	20.239		1.8	199	0.075	0.477	0.6174	1.0472
20130616	00:37:41.29	37.0008	15.3384	26.936		1.7	239	0.081	0.5941	0.4954	0.5891
20130619	13:34:41.60	37.2277	16.7967	28.741		2.7	226	0.091	0.8456	0.8495	1.5979
20130619	14:21:33.35	37.1409	15.1777	8.028		1.7	176	0.053	0.7746	0.6213	0.9487
20130621	00:54:43.92	37.3789	16.4248	6.382		2.3	258	0.058	1.7407	1.468	1.4084
20130621	18:14:30.64	37.196	15.175	21.28		1.9	157	0.096	0.4486	0.3539	0.3394
20130626	18:51:29.78	36.7203	14.9892	3.856		2.1	192	0.074	0.8024	0.5218	0.7793
20130629	23:55:10.64	36.9974	16.6275	15		3.3	234	0.096	1.4376	2.0956	1.951
20130630	01:13:16.52	37.0176	16.0747	6.328		2.8	251	0.057	0.7253	0.7706	0.8314
20130630	14:28:39.66	37.1918	15.5716	19.85	1.5		312	0.037	0.4853	0.5044	0.7353
20130701	09:28:48.48	37.2004	15.1519	8.265		1.7	140	0.099	0.4667	0.474	0.6454
20130701	17:19:28.68	37.295	15.9373	17.768		1.7	225	0.076	0.5972	0.5768	1.0584
20130703	16:47:09.91	37.7857	16.1152	40.507		1.9	204	0.073	0.5409	0.4851	0.53
20130706	11:14:41.40	37.5981	15.263	24.129		2.1	145	0.048	0.8799	0.4802	1.1654
20130709	19:38:20.92	37.8035	16.1292	40.958		1.7	204	0.072	0.5068	0.5505	0.4871
20130712	08:19:35.99	37.9001	16.1325	38.28		1.7	198	0.09	0.5131	0.5926	0.6166
20130712	21:11:06.72	37.9763	16.5985	57.175		2.3	222	0.074	0.4799	0.5765	1.0482
20130714	18:03:18.18	38.0669	16.2414	12.41		2.4	198	0.109	0.4386	0.6285	0.6614
20130714	18:13:24.06	38.06	16.2475	12.69		2.5	200	0.094	0.4487	0.6131	0.6616
20130714	18:14:01.44	38.0325	16.2567	13.611		2.5	249	0.069	0.7673	1.0638	0.9355
20130714	20:25:02.68	38.0687	16.2316	13.124		1.4	239	0.089	0.4056	0.6876	0.6153
20130716	03:40:22.66	38.0521	16.2537	12.022		1.8	245	0.057	0.5645	0.6379	0.6547
20130716	09:38:19.11	37.9496	15.3673	9.086		1.6	245	0.027	0.528	0.4436	0.6134
20130716	22:09:57.96	37.4548	16.3464	24.733		2.2	264	0.066	0.8205	1.1793	1.441
20130719	17:10:28.08	37.3146	15.8146	25.431		2.4	225	0.082	0.5916	0.5225	1.0557
20130719	17:17:46.68	37.265	15.1795	16.466		1.8	183	0.078	0.4476	0.3745	0.4825
20130719	19:46:35.76	37.3091	15.7842	23.271		1.8	210	0.07	0.6354	0.6084	1.1671
20130721	15:44:51.87	36.7539	16.1695	19.204		2.3	289	0.056	1.1906	0.8799	1.7611
20130721	23:41:16.16	37.7533	16.4928	34.15		2	220	0.068	0.7772	0.9036	1.6054
20130722	19:39:26.72	37.7427	15.1972	10.519	1.8		158	0.066	1.8746	0.7911	1.0974
20130723	17:04:26.52	37.5999	15.4804	16.235		2.3	162	0.079	0.5519	0.5536	0.8224
20130724	11:00:58.77	37.901	16.4949	42.515		2.1	223	0.06	1.1541	1.6885	1.9087
20130725	21:12:18.32	37.7634	16.0067	32.609		1.8	196	0.071	0.8207	0.7358	1.2358
20130729	00:41:04.01	36.6188	15.221	22.094		2.1	302	0.054	0.5091	0.4844	0.9781
20130731	02:31:00.10	37.7609	16.2907	24.635		2.1	221	0.082	0.7766	0.7117	1.235
20130801	14:37:48.93	37.4705	16.2972	35.003	2.2		270	0.066	1.0055	1.3777	3.2422
20130809	13:16:04.19	37.211	15.1456	10.026		1.8	130	0.094	0.7257	0.6365	0.762
20130809	17:24:37.76	37.4639	15.232	15.826		1.8	320	0.041	0.4973	0.445	0.6316
20130813	03:43:48.55	37.6441	16.396	12.481		1.9	234	0.065	0.9867	0.8646	1.1911
20130817	09:05:45.81	37.4151	15.2381	23.414		1.9	177	0.052	0.545	0.5818	0.4206
20130817	22:16:15.16	37.6239	15.4579	13.639		2	156	0.096	0.6703	0.6287	0.9142
20130819	09:02:13.94	37.1974	15.1281	8.435		1.8	129	0.055	0.6451	0.5114	0.6738
20130824	17:18:19.04	36.7061	14.9833	5.644		4	118	0.139	0.8794	0.9694	0.8954
20130829	21:09:56.48	36.5915	15.581	24.815		1.7	297	0.017	2.9402	3.094	5.8683
20130831	07:32:57.53	37.9159	15.4452	6.417		1.6	201	0.068	0.4106	0.5572	0.8677
20130905	02:15:33.23	38.1932	16.2752	14.351		1.6	210	0.03	0.5732	0.7077	0.925
20130907	06:26:24.55	36.9694	15.3779	18.484		1.9	249	0.048	0.6239	0.398	0.596
20130907	10:36:51.93	37.32	15.2312	20.667		1.9	188	0.077	0.5329	0.377	0.3851
20130910	05:59:41.46	37.0782	15.3192	22.179		2.2	234	0.06	0.519	0.3469	0.4616
20130914	23:10:25.60	37.8557	15.5452	8.043		2	140	0.102	0.538	1.0171	1.5546
20130914	23:40:10.00	37.4552	15.708	20.744		2.5	186	0.102	0.5963	0.5424	0.9572
20130918	18:08:40.48	36.708	14.9551	2.764		2.5	210	0.086	1.157	0.9165	1.2645
20130921	15:17:48.87	37.8133	16.3241	38.285		2.5	210	0.08	0.9205	1.0394	1.6239
20130923	13:35:13.47	37.2058	15.1912	16.732		1.7	164	0.068	0.3938	0.3694	0.4653
20131010	06:53:36.82	37.3534	15.9041	12.464		2.1	208	0.079	0.8824	0.7364	1.431
20131013	18:57:09.32	37.5607	15.2117	17.843		2.4	125	0.116	0.6259	0.4222	0.9247
20131014	07:32:20.34	36.8178	15.3065	26.709		1.8	258	0.029	0.6855	0.5663	0.7958
20131017	01:28:33.63	37.6916	15.2963	17.497		2	131	0.077	1.0597	0.6408	1.5816
20131021	16:26:10.39	37.2165	15.1567	23.811		1.6	133	0.045	0.4399	0.3766	0.352
20131029	02:11:29.90	36.997	15.2768	18.036		2.2	211	0.093	0.5102	0.3498	0.6244
20131029	10:11:17.62	37.1425	15.1361	25.356		1.5	178	0.028	0.6932	0.5393	0.5136
20131029	15:16:04.27	37.1462	15.417	16.505		1.9	285	0.034	0.6028	0.3795	0.6296
20131030	05:46:16.53	37.87	15.4905	22.657		1.9	140	0.09	0.4741	0.3936	0.6655
20131031	16:38:11.46	37.134	15.3935	16.276		2.5	221	0.063	0.4635	0.4129	0.5991
20131103	12:52:59.82	37.8445	15.5568	23.663		1.5	137	0.069	0.6575	0.8545	1.374
20131103	22:40:41.10	37.9438	16.212	35.518		1.8	254	0.035	0.1095	0.1459	0.1621
20131107	07:21:00.39	38.132	15.589	8.074		1.9	128	0.077	0.3951	0.543	0.9643
20131109	11:19:57.83	38.1183	16.2275	14.477		1.6	207	0.049	0.3528	0.6241	0.5556
20131111	04:39:05.53	37.2151	16.1828	13.809		3	233	0.06	1.0858	1.2168	1.3015
20131111	15:21:36.24	37.1381	15.5513	18.193		2.1	289	0.057	0.4626	0.4614	0.7373
20131114	12:52:36.67	37.6952	15.522	19.351		1.5	217	0.038	0.9619	0.793	2.113
20131114	14:52:26.39	37.513	15.3507	14.04		1.9	152	0.055	0.731	0.5803	0.8055
20131116	03:03:04.33	37.2592	15.9562	12.016		2.3	229	0.058	0.43	0.4895	0.6951
20131116	08:34:45.55	37.1483	15.7655	15.35		2.1	243	0.063	0.5678	0.5267	0.682
20131129	12:12:05.98	37.8146	15.4634	11.012		1.6	145	0.076	0.4935	0.4896	0.9467
20131129	16:56:20.56	37.8203	15.4714	12.891		2	130	0.104	0.4524	0.5304	1.0507
20131129	18:15:27.28	37.8267	15.4664	15.864		2.1	129	0.087	0.4769	0.486	0.9144
20131129	18:24:03.44	37.8175	15.4755	13.137	1.8		138	0.091	0.4492	0.4051	0.7793
20131201	17:22:08.38	37.2063	15.0802	17.069		2.2	106	0.056	0.4623	0.5041	0.5352
20131202	00:00:19.62	37.5512	16.3643	32.535		3.1	229	0.122	0.9069	0.8351	1.5956
20131202	23:58:08.16	37.6278	15.8314	25.563		1.8	212	0.093	1.5417	0.8701	3.0419
20131210	04:20:37.74	37.314	15.1011	20.481		1.5	198	0.048	0.4019	0.3658	0.3386
20131211	22:48:18.42	37.7888	15.209	12.453		1.8	113	0.101	0.8847	0.6229	0.9805
20131212	17:34:44.04	37.0556	15.2712	25.179		2.1	218	0.052	0.5372	0.3949	0.4786
20131212	19:01:48.96	37.0543	15.2851	25.475		1.9	222	0.065	0.5036	0.3805	0.4175
20131215	03:57:34.42	36.7122	14.9616	3.286		3.9	110	0.154	0.8788	0.99	1.1922
20131216	23:08:43.76	38.0495	16.2502	12.918		2.8	211	0.076	0.4961	0.576	0.514
20131217	17:06:17.16	37.5927	15.693	22.572		1.9	184	0.069	2.3064	1.5988	5.8755
20131223	04:20:38.69	38.1753	15.5592	6.261		3.8	79	0.128	0.2826	0.3607	0.5105
20131223	04:21:32.12	38.1706	15.5612	3.345	1.5		95	0.079	0.2342	0.3172	0.4264
20131223	04:27:38.72	38.169	15.5636	4.23		1.5	116	0.068	0.1653	0.3012	0.4586
20131223	04:57:52.99	38.1787	15.5588	6.304	1.7		82	0.083	0.2278	0.4027	0.6345
20131223	04:58:11.21	38.176	15.5623	5.091		2.7	79	0.085	0.254	0.3356	0.5353
20131223	04:59:27.36	38.1775	15.562	5.192		1.9	114	0.083	0.1933	0.2883	0.4407
20131223	05:35:04.55	38.1764	15.557	4.658		1.7	156	0.047	0.2857	0.4446	0.6407
20131223	06:09:42.71	38.1798	15.5576	5.858		1.8	128	0.048	0.2024	0.2931	0.4577
20131223	12:29:14.17	38.1846	15.5561	6.949		1.5	128	0.093	0.2514	0.3449	0.4417
20131223	16:26:40.97	38.1839	15.5572	5.883		1.6	113	0.075	0.1679	0.2975	0.4084
20131223	19:55:07.80	38.1757	15.561	4.533		1.7	114	0.052	0.2259	0.2793	0.4507
20131225	08:36:54.78	38.1811	15.5576	6.532		1.8	113	0.082	0.2315	0.345	0.4748
20131225	10:38:43.50	37.7856	15.9664	26.702		1.8	258	0.028	1.0294	0.6698	1.3312
20131225	14:17:22.64	38.1781	15.5521	5.775		2	114	0.095	0.274	0.3061	0.4675
20131228	08:51:49.70	38.1877	15.5607	5.564		2	112	0.074	0.2242	0.3436	0.4908
20131228	10:45:56.81	38.1895	15.5569	6.123		1.7	111	0.093	0.3477	0.4007	0.6201
20131228	12:08:58.08	37.4416	16.0095	18.151		2.2	233	0.079	0.788	0.5568	0.9985
20131229	08:48:24.76	38.1318	15.6173	9.228		1.5	128	0.072	0.2653	0.4449	0.7375
20131230	05:27:48.66	37.8744	15.4573	20.843		2.1	122	0.154	0.4615	0.4706	0.7571
20131230	09:39:19.92	37.194	15.0986	4.036		1.9	149	0.073	1.2351	0.592	1.5372
20131230	22:06:07.96	37.8613	15.4662	18.356		2.1	124	0.136	0.5471	0.5619	0.8554
20140102	14:36:01.69	37.7092	16.1105	27.505		2.1	208	0.1	0.96	0.7625	1.2513
20140104	15:31:13.04	37.2838	15.8554	10.072		2.2	218	0.086	0.8704	0.8222	1.8859
20140106	17:20:30.26	36.8821	15.0799	20.849		1.9	169	0.028	0.691	0.6666	0.8193
20140109	04:09:05.90	37.881	15.4111	20.173		1.5	118	0.12	0.4444	0.4368	0.7203
20140109	06:20:29.11	37.8821	15.4159	17.609		1.5	214	0.051	0.4978	0.5002	0.8081
20140109	06:27:25.84	38.1878	15.5575	6.942		1.6	111	0.105	0.1937	0.3922	0.615
20140115	07:46:45.58	37.0859	15.5408	14.956		1.8	282	0.066	0.4587	0.4233	0.7596
20140116	03:54:40.15	37.4222	15.213	14.292		1.5	281	0.047	0.4574	0.4121	0.526
20140116	20:30:21.56	37.5963	16.2691	25.9	2.6		215	0.117	0.7633	0.5681	0.9589
20140116	20:31:04.36	37.5887	16.2305	17.266		2.6	244	0.087	0.8226	0.7504	0.9527
20140116	22:10:18.30	37.2386	15.4536	20.236		1.9	289	0.054	0.6019	0.5395	0.7062
20140118	06:17:42.00	37.9117	16.1342	34.975		3.1	193	0.107	0.6148	0.6277	0.6422
20140119	02:30:36.68	37.0071	15.1293	23.993		1.8	171	0.03	0.6611	0.4679	0.7429
20140120	22:45:13.66	37.8921	15.5075	50.308		3.2	123	0.062	1.8621	1.6701	0.7479
20140121	03:33:36.43	37.9781	16.1383	2.062		2.3	249	0.045	0.648	0.5647	0.7305
20140122	17:11:39.12	37.3473	15.2086	15.595		2.4	156	0.117	0.4658	0.4101	0.4005
20140123	04:47:33.27	37.3418	15.9132	21.295		1.8	279	0.072	0.2854	0.5633	0.8398
20140123	08:11:27.26	37.3533	15.8971	15.052		2.1	231	0.066	0.6126	0.5539	1.1978
20140126	11:52:16.72	37.481	16.2629	18.778		2.2	225	0.088	0.9926	0.5635	1.2631
20140126	16:01:35.26	37.1522	15.2245	23.748		1.7	203	0.035	0.5184	0.4046	0.5221
20140204	09:10:29.54	37.8954	15.6602	28.134		2	143	0.064	0.6346	0.7567	0.9733
20140207	09:24:09.03	37.1882	15.1595	7.253		1.6	150	0.078	0.5803	0.451	0.704
20140208	17:58:27.26	38.1128	15.6314	9.142		1.8	93	0.07	0.191	0.3147	0.5915
20140208	17:59:33.98	38.1123	15.631	9.207		1.8	93	0.072	0.1981	0.2801	0.5963
20140208	18:04:55.12	38.1126	15.632	9.533		2.1	66	0.087	0.2056	0.29	0.6168
20140208	18:07:02.76	38.1097	15.6356	10.758		1.7	93	0.075	0.1843	0.2812	0.5439
20140208	18:30:52.20	38.113	15.6331	9.288		1.6	92	0.069	0.1864	0.2802	0.6053
20140208	18:57:57.28	38.1127	15.6309	9.569		1.9	93	0.067	0.1826	0.2861	0.5927
20140208	19:09:46.26	38.1114	15.6305	8.847		2.2	134	0.067	0.2364	0.352	0.7068
20140208	19:54:54.88	38.1124	15.6329	9.089		1.6	93	0.082	0.1799	0.2771	0.5641
20140208	19:55:26.16	38.1096	15.6332	8.923		1.6	94	0.078	0.182	0.2956	0.5841
20140208	19:58:18.40	38.1126	15.6356	8.368		1.6	93	0.078	0.2196	0.2938	0.5943
20140208	23:56:06.08	38.1123	15.6347	9.126		1.7	93	0.079	0.2454	0.3388	0.5783
20140209	00:06:44.70	38.1124	15.6331	9.777		2.4	54	0.101	0.2852	0.3824	0.5852
20140209	02:01:09.31	38.1119	15.6302	9.219		1.9	94	0.091	0.2246	0.307	0.6321
20140209	06:57:02.08	38.1131	15.6314	9.553		2.3	54	0.106	0.3317	0.3989	0.8235
20140209	07:04:25.23	38.1133	15.6336	9.262		1.5	135	0.064	0.3421	0.3341	0.6268
20140209	07:22:13.03	38.1147	15.6332	9.611		1.9	108	0.075	0.2488	0.3435	0.5606
20140209	08:13:47.94	38.1128	15.631	9.626		1.5	109	0.066	0.2308	0.2884	0.5582
20140209	09:29:12.42	38.1129	15.6308	10.836		1.8	109	0.076	0.2922	0.3924	0.8068
20140210	16:53:59.95	37.6576	16.0266	8.371		2	204	0.048	1.2885	0.9925	1.51
20140212	09:26:11.30	37.3447	15.9153	19.924		2.5	279	0.047	0.3651	0.5585	0.9017
20140213	21:45:47.60	37.002	15.4206	28.517		1.7	258	0.053	0.7045	0.4396	0.6819
20140216	08:20:27.62	37.0663	15.4338	15.098		2.3	220	0.084	0.5536	0.5184	0.7709
20140219	07:14:12.90	37.5573	15.9459	18.102		1.9	219	0.063	0.6902	0.6412	0.9182
20140220	15:49:06.64	37.9148	15.3579	5.549		1.7	218	0.06	0.5409	0.367	0.7691
20140220	20:23:01.36	37.9076	15.3509	7.705		1.5	235	0.052	0.6143	0.3911	0.7978
20140222	11:31:10.66	38.1173	15.6293	7.754		1.6	93	0.055	0.2555	0.3088	0.6559
20140224	01:42:21.21	37.7873	15.4419	17.232		1.6	132	0.102	0.7735	0.9949	1.7777
20140224	08:49:40.34	37.1939	15.1467	8.407		1.7	140	0.081	0.5027	0.4686	0.4661
20140227	09:37:36.55	37.1912	15.1352	4.387	1.9		174	0.081	0.6811	0.9253	1.1741
20140227	18:36:54.24	37.6142	15.2487	0.398		1.8	190	0.059	1.0066	0.7326	0.8411
20140301	18:53:48.16	37.9045	15.3492	8.261		2.5	108	0.12	0.4669	0.4346	0.5919
20140305	17:42:14.00	38.0726	15.5648	9.812		1.6	166	0.043	0.6658	0.7673	1.9745
20140308	03:59:23.26	37.915	15.4137	7.096		1.5	224	0.055	0.5778	0.4785	0.8917
20140310	16:05:31.57	37.8166	15.6349	38.941		1.8	173	0.034	0.7354	0.6902	1.0984
20140310	18:34:15.04	37.8535	15.4102	11.813		1.8	253	0.073	1.2058	1.0359	2.675
20140310	21:59:55.32	36.9745	15.3224	16.971		1.8	244	0.04	0.4686	0.3483	0.5663
20140314	11:57:56.27	37.1166	16.2601	16.421		2.9	257	0.082	1.11	1.1535	1.4202
20140316	02:18:48.28	37.2577	15.1821	16.702		2	99	0.063	0.4134	0.421	0.4922
20140318	13:58:58.44	37.8285	15.9919	41.825		2.9	190	0.097	0.6999	0.4909	0.6346
20140318	19:20:20.50	37.7067	15.2677	8.306		1.9	144	0.084	1.0819	0.6769	0.8846
20140321	10:12:46.21	37.2673	15.1312	21.062		1.6	115	0.047	0.4189	0.2802	0.3486
20140322	03:54:36.14	37.2854	16.16	17.207		1.7	281	0.061	0.5959	0.9712	0.854
20140323	18:31:53.62	37.4964	16.473	37.08		3.7	217	0.118	1.0465	1.0926	2.7969
20140327	14:14:47.23	37.1116	15.2891	22.412		2.1	225	0.064	0.5452	0.3627	0.4722
20140329	17:03:36.52	37.8121	15.6142	13.216		1.6	155	0.082	0.604	0.5295	0.8854
20140331	15:12:32.15	37.9481	15.3416	32.553		1.8	114	0.072	0.5484	0.62	0.5231
20140403	16:43:10.29	38.1779	15.5608	5.373		2.3	85	0.088	0.27	0.3422	0.5342
20140405	19:24:07.44	38.102	15.6153	5.171		1.6	190	0.052	0.2957	0.4724	0.8286
20140408	10:07:22.87	37.2884	15.2076	14.935		1.8	117	0.094	0.8943	0.6856	0.7365
20140409	03:02:04.37	37.1416	15.7001	17.815		1.8	215	0.054	0.4048	0.5127	0.6872
20140410	17:35:09.80	38.2801	16.5203	10.629		1.8	220	0.056	0.344	0.2707	0.8649
20140410	17:50:30.04	38.2726	16.5051	9.376		1.9	225	0.054	0.2657	0.2002	0.8897
20140411	07:16:22.90	37.5441	15.1368	14.943		2.1	154	0.091	0.632	0.4103	0.8169
20140412	07:42:19.88	38.2804	16.5099	11.274		2.3	218	0.052	0.3825	0.316	0.8756
20140413	04:45:42.33	37.6893	15.8792	24.198		2.7	185	0.142	0.7157	0.6007	0.8397
20140414	20:25:36.68	36.8996	15.1885	25.468		2.5	208	0.133	0.6435	0.4985	0.6612
20140416	10:19:02.16	37.9031	15.3576	4.134		1.8	273	0.049	0.5401	0.5234	0.8649
20140418	00:13:04.07	38.0253	15.5352	9.2		1.5	159	0.05	0.4763	0.4932	1.0832
20140421	00:06:02.05	37.353	16.166	6.475		2.3	242	0.05	0.9069	0.9204	0.9389
20140421	01:57:59.32	38.1242	16.2743	35.362		2.7	194	0.069	0.2541	0.147	0.1881
20140421	10:31:56.39	37.4545	16.2784	36.48		2.6	249	0.075	1.2166	1.4003	3.6335
20140422	00:07:02.03	37.5373	16.3778	49.465		2.1	239	0.051	0.8744	1.1165	2.1355
20140427	03:27:36.37	37.2668	15.3293	22.907		2.1	167	0.068	0.6906	0.626	0.6682
20140427	05:46:57.42	37.3364	15.8442	17.37		2.3	226	0.082	0.3302	0.4242	0.7746
[truncated: 660 more rows]
