# Supplementary material for: New seismological data from the Calabrian arc reveal arc-orthogonal extension across the subduction zone
Source: Sci Rep. 2021 Jan 12;11:473. doi: 10.1038/s41598-020-79719-8 (PMC7804144; doi:10.1038/s41598-020-79719-8)
Supplement: Supplementary file 4 — Supplementary Information 4. [file 41598_2020_79719_MOESM4_ESM.xlsx]

## Sheet: TableS4
ID	DATE	O.T.	LAT	LON	DEPTH	Md	ML	N	N	STRK	DIP	RAKE	P-AXIS		T-AXIS		Q	Cat
	(yyyymmdd)	(hh:mm:ss.cc)	(°N)	(°E)	(km)			polar	disc	(°)	(°)	(°)	AZM	PLNG	AZM	PLNG
1	19900130	02:35:17.89	37.84	16.1138	11.21	2.2		8	0	135	55	-80	79	77	218	9	2	NF
2	19901213	00:24:29.35	37.3155	15.2267	20.16	4.7		15	2	150	35	-60	165	69	39	13	1	NF
3	19910210	05:19:57.39	37.6902	15.2152	0.91	3.2		8	0	340	70	-160	201	28	292	1	2	SS
4	19910907	05:39:18.71	37.9623	15.4917	3.53	3.5		9	1	15	70	-180	238	14	332	14	1	SS
5	19920703	22:03:43.36	37.7588	15.8692	44.51	2.8		11	1	280	70	-160	141	28	232	1	0	SS
6	19930920	23:56:02.44	37.549	16.1067	32.95	3.7		13	0	185	80	10	139	0	49	14	1	SS
7	19940321	02:20:35.31	37.8448	16.1718	43.46	2.7		9	0	315	30	-120	108	67	247	18	1	NF
8	19940423	10:21:56.10	37.813	16.0395	43.67	2.8		10	0	170	60	-20	134	34	38	8	1	NS
9	19950308	08:55:09.08	37.8375	15.5363	7.32	3.7		11	2	180	65	-60	133	59	249	15	1	NS
10	19960824	13:47:15.97	37.8125	16.3127	35.65	2.7		8	0	170	60	-60	129	62	239	10	1	NF
11	19970325	00:46:17.85	37.2448	15.6847	14.9	3.7		14	1	280	85	-160	146	18	52	10	2	SS
12	19970705	20:18:08.64	37.5215	16.6725	74.03	3.7		13	0	70	30	-160	262	47	30	29	1	NS
13	19970819	08:51:52.79	37.7627	16.0323	48.88	2.8		9	1	120	75	160	168	3	77	25	1	SS
14	19971004	17:57:19.84	38.134	16.708	54.1	3		10	0	70	65	140	127	6	30	45	1	TS
15	19990613	17:46:09.36	37.835	15.8587	44.06	3.2		9	0	20	70	-40	337	42	77	11	2	NS
16	20000201	01:46:52.88	37.5587	15.5885	13.14	2.8		12	2	55	75	-10	12	18	281	4	1	SS
17	20000208	22:19:40.36	37.8567	15.5778	24.11	3		11	1	340	25	-140	148	56	287	27	1	NS
18	20000212	03:57:22.56	37.0062	15.4677	5.22	2.8		12	1	50	55	0	11	24	269	24	1	SS
19	20000930	15:32:19.17	37.6602	16.0152	28.54	2.6		9	0	155	65	-80	85	68	238	19	2	NF
20	20010125	15:34:02.10	37.1517	15.5165	17.36	2.5		8	1	110	30	-80	174	74	13	15	1	NF
21	20010315	06:35:24.40	37.8528	15.5957	25.65	2.7		10	1	290	90	-170	155	7	65	7	1	SS
22	20010914	18:53:37.76	37.6078	16.0413	42.76	3.4		11	0	0	85	0	315	4	225	4	1	SS
23	20021128	00:00:29.13	37.2433	15.6088	13.57	3.4		12*	1	200	75	-30	156	32	252	9	2	NS
24	20030212	08:57:18.65	37.8588	15.3578	12.85	2.8		12*	1	85	75	20	217	3	308	25	1	SS
25	20050419	22:36:24.32	38.1318	15.6198	9.94		3.2	11	1	50	60	-80	345	73	133	14	1	NF
26	20051224	15:08:04.67	37.4417	16.3357	36.69		2.9	12	0	20	85	0	335	4	245	4	1	SS
27	20060126	22:32:00.24	37.5447	16.1895	41.42		2.7	12	1	300	50	-150	147	46	249	11	1	NS
28	20061006	21:16:24.44	38.0887	15.5557	8		3.2	8	0	225	40	-120	43	69	156	9	1	NF
29	20061231	07:25:17.69	37.9085	15.7088	43.53		2.6	8	0	75	50	-160	285	40	29	16	1	NS
30	20070421	06:15:44.28	37.6958	16.3155	25.88		3	8	0	0	90	10	135	7	225	7	1	SS
31	20070723	13:28:26.25	38.247	16.643	59.67		2.3	9	0	80	90	160	127	14	33	14	1	SS
32	20080702	14:54:46.19	37.9492	15.7597	45.13		2.7	13	0	170	85	20	302	10	36	18	2	SS
33	20080813	13:39:30.91	37.4938	16.4387	50.04		3.1	14	0	275	90	180	140	0	50	0	1	SS
34	20080922	00:24:42.51	37.6888	15.3138	18.65		2.4	8	0	295	90	180	160	0	70	0	1	SS
35	20081102	06:46:44.49	37.6368	16.5152	34.84		3.4	21	0	5	10	-120	131	53	301	36	1	HV
36	20090205	14:50:14.97	37.3963	16.0423	24.21		3.1	9	0	290	70	-170	152	21	245	7	1	SS
37	20090425	10:15:36.74	37.6222	16.4007	33.8		3.1	11	0	175	75	-20	132	25	223	3	1	SS
38	20110309	04:23:51.12	37.814	15.3825	13.21		3.8	16	0	80	50	90	170	5	350	85	2	TF
39	20110710	03:07:05.16	36.6755	15.5698	14.2		3.9	21	0	355	80	-20	310	21	43	7	0	SS
40	20120616	06:21:54.52	37.3327	15.2992	21.01		2.7	15*	0	120	65	-80	50	68	203	19	2	NF
41	20120627	01:07:39.37	36.9907	15.0408	4.81		2.7	9	0	285	75	180	149	11	241	11	1	SS
42	20120627	02:48:02.27	36.9927	15.035	5.85		3.3	16	1	85	50	-160	295	40	39	16	1	NS
43	20120703	10:50:14.58	37.1183	15.9417	17.67		2.9	9	0	125	45	-90	283	90	35	0	1	NF
44	20120704	11:12:10.72	37.4403	16.8145	30.69		4.5	27	0	85	70	-180	308	14	42	14	0	SS
45	20120717	11:22:39.63	37.9758	16.2835	18.85		2.5	11*	0	95	65	-70	39	64	170	18	2	NF
46	20120722	12:42:37.40	37.3265	15.7147	17.97		1.9	8*	0	155	60	-110	24	68	259	13	1	NF
47	20120723	02:46:43.04	37.4433	16.7692	25.2		2.6	18*	0	180	30	-40	184	57	54	23	1	NS
48	20120728	02:51:23.33	37.1053	15.6595	19.61		2.7	11*	0	150	50	-40	125	53	27	6	1	NS
49	20120817	09:29:03.35	37.102	15.4302	17.66		2.7	11*	0	165	75	-60	109	51	232	24	2	NS
50	20120818	11:27:34.82	37.5302	16.8632	36.24		2.5	11*	0	30	70	0	347	14	253	14	1	SS
51	20120818	22:23:03.26	37.3335	15.2268	17.59		1.9	9*	0	60	60	-10	22	27	284	14	1	SS
52	20120825	21:33:32.56	37.9138	15.5565	5.65		2.4	10*	0	150	55	-110	9	72	254	8	2	NF
53	20120907	21:01:45.96	37.6063	16.2253	16.72		2.1	9	1	160	75	-70	95	56	234	27	0	NS
54	20120913	20:47:27.68	37.107	15.31	15.89		2	8*	0	20	60	-100	265	73	117	14	2	NF
55	20120917	02:53:41.60	37.938	15.8965	50.98		2.3	20*	0	125	70	-120	357	55	237	19	2	NS
56	20120922	17:25:10.00	37.8398	16.08	43.88		1.9	10*	0	5	85	-30	317	24	55	17	1	SS
57	20120926	13:47:03.45	36.6898	16.8593	41.56		2.7	11*	1	70	90	20	203	14	297	14	0	SS
58	20120927	06:44:27.13	37.3245	15.8665	24.32		2.9	20*	0	120	45	-140	318	55	63	10	2	NS
59	20120930	06:31:32.38	37.5033	15.1747	15.07		1.8	10*	1	130	30	-60	157	67	18	18	2	NF
60	20121011	19:53:09.32	37.8075	15.378	13.16		2.1	24*	2	295	85	-160	161	18	67	10	1	SS
61	20121012	13:12:29.49	37.6922	16.8042	41.72		2.5	13*	0	30	50	-40	5	53	267	6	1	NS
62	20121017	17:48:07.96	37.8478	16.7633	52.62		1.9	8	2	120	75	-180	344	11	76	11	0	SS
63	20121018	06:18:48.99	37.2955	15.2005	20.16		2	8*	0	20	55	-60	347	65	89	6	2	NF
64	20121019	18:37:19.16	37.1462	15.3917	15.69		2.6	11*	0	105	25	-100	215	69	23	20	2	NF
65	20121101	19:03:48.16	38.0163	16.2273	55.45		1.8	13*	0	125	70	150	177	5	83	35	1	TS
66	20121109	13:52:37.07	37.9157	15.6598	24.79		2.1	13*	0	55	85	-150	283	24	185	17	2	SS
67	20121111	22:31:31.64	37.3977	15.8368	14.45		2.3	11*	0	185	70	-60	133	55	253	19	1	NS
68	20121118	02:37:30.67	37.5093	15.7535	21.78		1.8	11*	0	355	30	-80	59	74	258	15	2	NF
69	20121118	05:06:09.85	37.0657	15.6228	16.44		2	11*	0	110	50	-70	85	74	186	3	2	NF
70	20121124	23:38:57.64	37.5872	16.2915	32.88		2.8	28*	0	115	60	-140	330	48	238	2	1	NS
71	20121125	12:11:31.54	37.8982	15.4368	7.23		1.9	20*	2	155	65	-80	85	68	238	19	2	NF
72	20121126	20:32:16.34	36.9465	15.7765	14.75		2.3	11*	1	35	55	-170	251	30	352	18	1	NS
73	20121207	10:23:24.19	37.8958	15.4738	5.85		1.9	9*	0	115	70	-80	41	64	197	24	2	NF
74	20121207	18:06:53.00	37.4762	16.231	14.79		2.2	11*	1	120	60	-60	79	62	189	10	1	NF
75	20121210	23:39:18.56	37.0707	15.6077	9.43		2.1	9*	1	165	65	-50	123	52	227	11	1	NS
76	20121219	19:24:59.84	37.2445	15.6137	12.75		2.4	10*	0	35	65	0	353	17	257	17	1	SS
77	20121227	22:21:54.80	37.18	16.0843	16.61		2.4	16*	1	120	35	-50	125	63	2	16	1	NF
78	20121228	08:55:39.01	37.3903	15.9405	19.3		2.7	26*	1	170	60	-50	133	55	233	7	1	NS
79	20121229	04:29:27.28	37.2737	15.1742	20.79		2.6	11*	0	260	85	-150	128	24	30	17	2	SS
80	20121230	19:32:02.08	37.4893	15.4415	19.3		2.6	26*	0	90	65	-180	312	17	48	17	2	SS
81	20130107	14:34:08.27	37.709	15.6402	26.21		2.7	29*	0	135	50	-80	98	81	218	5	2	NF
82	20130109	10:02:10.29	37.5377	15.9252	22.5		2.1	13*	0	260	70	-170	122	21	215	7	1	SS
83	20130117	01:08:42.81	37.8038	15.348	16.64		2	8*	0	345	5	-120	108	49	283	41	1	HV
84	20130119	02:43:45.38	37.5978	15.5497	19.23		2.6	22*	2	140	50	-100	357	81	237	5	2	NF
85	20130201	20:36:21.12	37.776	16.2153	33.16		2.1	10	0	50	60	-60	9	62	119	10	1	NF
86	20130202	16:23:28.14	37.3463	15.4907	14.14		2.4	14*	0	140	55	-70	101	72	216	8	2	NF
87	20130207	19:42:42.80	37.9165	15.4148	8.26		1.8	9*	0	170	35	-60	185	69	59	13	2	NF
88	20130220	03:51:55.17	37.4275	15.4667	19.44		1.8	8*	0	110	60	-130	327	55	227	7	1	NS
89	20130228	20:14:38.08	37.5808	15.9938	42.4		3.2	30*	2	180	50	-40	155	53	57	6	2	NS
90	20130306	18:02:13.76	37.9142	15.4585	7.04		2.5	11*	0	50	55	-50	19	58	113	2	1	NS
91	20130311	10:18:21.69	37.2527	15.4002	18.55		3.3	21*	1	140	45	-70	133	76	36	2	2	NF
92	20130312	13:49:43.52	37.773	16.3285	31.59		2.4	14*	0	60	5	-40	96	48	284	42	1	HV
93	20130316	19:20:18.88	37.2118	16.5913	15.38		2.6	10*	0	160	70	-40	117	42	217	11	1	NS
94	20130321	22:03:06.64	37.2812	15.2745	15		3.4	20*	1	185	75	-60	129	51	252	24	2	NS
95	20130323	06:22:44.57	37.1467	15.3322	24.62		1.6	8*	0	320	60	-30	285	41	192	3	0	NS
96	20130324	15:47:22.70	37.6888	16.4835	31.61		4.4	42*	2	315	30	-100	71	74	232	15	1	NF
97	20130324	20:37:50.16	37.7072	16.4142	29.21		3.1	20*	0	140	80	-90	50	55	230	35	1	HV
98	20130325	20:11:07.64	37.7788	16.3438	46.89		2.3	8*	0	120	50	-130	323	60	57	2	1	NF
99	20130328	16:40:15.10	37.4398	15.324	17.86		1.7	11*	0	95	80	-170	319	14	49	0	1	SS
100	20130402	01:10:52.30	37.8075	15.5652	14.44		2.9	32*	2	120	45	160	345	19	94	42	2	TS
101	20130402	18:38:11.24	37.8252	15.5755	20.92		2.1	9*	0	290	90	-170	155	7	65	7	1	SS
102	20130404	05:26:29.81	37.801	15.5642	11.16		2	12*	0	5	30	-90	95	75	275	15	1	NF
103	20130404	11:12:28.92	37.0933	15.3267	23.35		2.5	12*	0	10	85	30	140	17	238	24	2	SS
104	20130406	02:47:57.82	37.7572	15.752	28.3		1.9	14*	0	175	60	-60	134	62	244	10	2	NF
105	20130407	02:22:46.12	37.2805	15.2648	14.96		2.1	9*	0	150	70	-20	109	28	18	1	2	SS
106	20130409	12:55:24.55	37.3875	15.2018	16.89		1.9	10*	0	265	70	-90	175	65	355	25	2	NF
107	20130411	19:47:09.96	37.511	15.158	15.92		2.4	17*	0	265	50	-140	110	53	208	6	1	NS
108	20130417	05:58:34.62	37.6308	15.4878	13.68		1.9	11*	0	170	35	-60	185	69	59	13	1	NF
109	20130417	08:15:52.79	37.6593	15.484	21.47		2	9*	0	115	85	100	196	39	36	49	1	HV
110	20130516	15:40:49.91	37.8458	16.2772	31.95		2.9	14*	0	0	60	50	117	7	217	55	2	TS
111	20130817	09:05:45.81	37.415	15.2382	23.41		1.9	9	0	90	50	-170	304	33	48	21	1	NS
112	20130817	22:16:15.16	37.624	15.4578	13.64		2	22	2	160	60	-50	123	55	223	7	2	NS
113	20130824	17:18:19.04	36.706	14.9833	5.64		4	17	0	160	60	-40	125	48	217	2	1	NS
114	20130914	23:40:10.00	37.4552	15.708	20.74		2.5	10	0	90	70	-160	311	28	42	1	1	SS
115	20131212	19:01:48.96	37.0543	15.2852	25.48		1.9	9	0	115	35	110	11	11	145	74	1	TS
116	20131223	04:20:38.69	38.1753	15.5592	6.26		3.8	27	0	65	90	0	20	0	110	0	1	SS
117	20131223	04:57:52.99	38.1787	15.5588	6.3	1.7		9	0	0	50	-100	217	81	97	5	1	NF
118	20131223	04:58:11.21	38.176	15.5623	5.09		2.7	8	0	10	50	-90	280	85	100	5	1	NF
119	20131225	08:36:54.78	38.1812	15.5577	6.53		1.8	13	0	320	35	-90	50	80	230	10	2	NF
120	20131225	14:17:22.64	38.1782	15.552	5.78		2	11	1	150	60	-90	60	75	240	15	2	NF
121	20140208	17:59:33.98	38.1123	15.631	9.21		1.8	9	0	0	40	-70	13	76	256	7	1	NF
122	20140208	18:04:55.12	38.1127	15.632	9.53		2.1	11	0	355	45	-100	179	83	272	0	1	NF
123	20140208	18:30:52.20	38.113	15.633	9.29		1.6	8	0	115	20	-110	237	63	41	26	2	NF
124	20140208	18:57:57.28	38.1127	15.631	9.57		1.9	11	0	10	45	-60	359	69	259	4	1	NF
125	20140208	19:09:46.26	38.1115	15.6305	8.85		2.2	8	0	165	50	-100	22	81	262	5	1	NF
126	20140209	00:06:44.70	38.1123	15.6332	9.78		2.4	13	0	155	45	-160	1	42	110	19	2	NS
127	20140209	02:01:09.31	38.1118	15.6302	9.22		1.9	10	0	0	60	-70	311	68	76	13	2	NF
128	20140209	06:57:02.08	38.113	15.6313	9.55		2.3	16	0	130	50	-130	333	60	67	2	1	NF
129	20140318	13:58:58.44	37.8285	15.992	41.83		2.9	10	0	355	85	20	127	10	221	18	1	SS
130	20140323	18:31:53.62	37.4963	16.473	37.08		3.7	19	0	5	90	0	320	0	50	0	1	SS
131	20140414	20:25:36.68	36.8995	15.1885	25.47		2.5	9	0	40	80	50	160	24	273	41	1	TS
132	20140430	18:08:06.60	37.326	15.289	14.97		2.5	12	0	290	75	-140	156	38	54	15	2	NS
133	20140501	05:35:33.60	37.8843	15.4252	23.14		1.7	11	1	355	80	-30	309	28	46	13	1	SS
134	20140516	02:45:56.27	36.9763	15.0668	20.95		1.7	10	1	165	35	-80	218	78	68	10	2	NF
135	20140518	21:20:40.96	37.463	15.5532	10.89		2.2	11	1	140	70	-120	12	55	252	19	1	NS
136	20140521	16:46:33.80	37.8283	15.5087	9.32		2.1	9	0	70	50	-40	45	53	307	6	1	NS
137	20140526	15:59:07.29	37.4523	15.1993	12.52		2.1	9	0	300	90	170	345	7	255	7	1	SS
138	20140615	08:13:46.79	37.9857	15.6453	12.12		1.6	8	0	35	55	-50	4	58	98	2	1	NS
139	20140618	03:07:11.07	37.9303	15.8778	58.89		3.5	15	0	20	75	0	336	11	244	11	2	SS
140	20140701	00:08:22.22	37.7657	15.9155	29.82		3.1	18	0	165	75	-40	119	38	221	15	1	NS
141	20140717	02:37:38.75	37.1788	15.5462	17.72		1.9	8	0	325	65	-160	184	31	277	5	1	NS
142	20140721	18:22:19.18	37.732	16.286	34.06		2.7	8	0	315	30	-100	71	74	232	15	1	NF
143	20140809	07:07:01.41	37.6305	15.1988	15.7		2.6	16	0	245	80	170	111	0	201	14	1	SS
144	20140809	11:26:25.45	37.629	15.2015	15.05		2.4	10	0	235	70	170	100	7	193	21	1	SS
145	20140825	23:20:50.40	37.4037	15.9862	16.92		2.7	16	2	160	30	-70	203	71	55	16	1	NF
146	20140915	01:30:56.91	37.0682	16.2432	6.44		2.5	15	2	120	45	-90	278	90	30	0	1	NF
147	20140925	16:33:57.77	37.62	15.1575	1.95		3.1	14	0	170	30	-40	174	57	44	23	2	NS
148	20140926	23:38:11.88	36.7938	16.3827	22.48		4	37	0	0	90	-10	315	7	45	7	0	SS
149	20141002	09:24:03.67	38.189	15.555	6.25		1.9	9	0	150	70	160	18	1	109	28	1	SS
150	20141110	01:27:12.80	37.0803	15.6723	14.43		2.6	8	0	0	85	0	315	4	225	4	1	SS
151	20141118	02:55:21.25	38.0703	16.304	40.74		2.7	9	0	145	80	-30	99	28	196	13	0	SS
152	20141225	14:11:20.03	37.462	15.7767	16.06		1.6	8	0	160	25	-80	230	69	62	20	1	NF
153	20150105	07:27:03.56	37.1708	15.31	18.57		3.2	10	0	185	85	-10	140	11	231	3	1	SS
154	20150120	07:17:22.82	38.1072	15.5625	9.58		3.2	12	0	115	40	-90	205	85	25	5	1	NF
155	20150125	18:54:27.22	37.8347	15.8815	44.49		2.9	13	0	155	60	-40	120	48	212	2	2	NS
156	20150208	19:39:22.52	37.3565	15.2055	16.76		3.1	9	1	0	70	10	315	7	222	21	1	SS
157	20150225	15:04:13.31	37.3153	16.5297	16.25		3	14	1	30	50	0	353	27	247	27	1	SS
158	20150328	08:21:55.32	37.6277	16.168	36.33		3.1	18	2	180	80	-10	136	14	46	0	1	SS
159	20150329	10:48:46.69	38.0993	16.2027	13.05		3.6	13	2	350	30	-70	33	71	245	16	2	NF
160	20150412	23:30:57.62	37.2132	15.1372	23.45		2.3	9	1	140	55	-90	50	80	230	10	2	NF
161	20150423	10:44:13.47	37.2693	15.4673	14.37		2.3	11	0	315	45	-120	146	69	246	4	2	NF
162	20150423	22:04:48.00	37.3995	15.6758	19.19		2.1	14	0	160	60	-60	119	62	229	10	2	NF
163	20150508	20:47:56.18	37.8828	15.4908	17.75		2.5	15	1	85	50	120	154	1	62	67	2	TF
164	20150508	21:51:37.24	37.886	15.4917	19.21		2.3	12	0	95	60	110	171	13	46	68	2	TF
165	20150510	08:55:17.37	37.0115	15.1368	24.37		2.6	9	0	185	50	-40	160	53	62	6	2	NS
166	20150511	08:26:31.28	37.1672	16.7178	23.93		4.4	28	0	275	80	-160	140	21	47	7	1	SS
167	20150525	10:43:00.95	37.8562	15.4035	22.46		2.7	18	0	15	35	10	339	31	219	41	2	HV
168	20150606	23:32:23.92	37.5653	15.7148	22.83		2.4	13	0	5	90	10	140	7	230	7	1	SS
169	20150621	01:24:50.23	37.7593	15.9755	33.58		1.8	9	1	190	45	-80	186	83	93	0	2	NF
170	20150626	02:36:43.24	37.9243	15.5153	23.21		1.8	10	1	100	45	30	49	14	302	49	2	TS
171	20150626	02:39:36.76	37.9282	15.5165	23.09		1.8	12	2	355	60	-100	240	73	92	14	1	NF
172	20150705	18:45:21.86	38.0738	15.5218	6.87		1.8	9	0	10	40	-90	100	85	280	5	1	NF
173	20150705	22:08:07.56	38.075	15.519	5.16		1.9	10	0	10	40	-100	157	82	287	5	1	NF
174	20150801	02:46:51.98	37.6808	15.877	31.39		3.2	25	0	0	90	0	315	0	45	0	1	SS
175	20150803	13:52:38.56	37.4233	16.1458	19.66		3.7	28	0	190	85	-10	145	11	236	3	1	SS
176	20150920	22:27:59.24	37.1928	15.5885	15.4		3.8	21	1	315	40	-170	162	38	277	28	1	NS
177	20150930	03:26:48.98	37.8587	16.2897	28.53		2	8	1	120	65	-120	347	59	231	15	1	NS
178	20151005	21:15:43.84	37.5823	16.2742	24.95		2.9	13	0	190	80	-30	144	28	241	13	1	SS
179	20151019	20:39:33.60	37.8723	15.4572	20.58		2.4	12	0	90	30	50	29	20	256	62	1	TS
180	20151107	22:36:05.48	37.2848	15.8302	10.15		3.5	28	0	0	90	0	315	0	45	0	1	SS
181	20151208	14:39:20.62	37.5123	15.6563	15.93		2	8	0	0	85	10	134	3	225	11	1	SS
182	20151212	18:15:15.52	37.474	16.2658	23.94		3.5	25	1	50	40	140	286	14	39	56	1	TS
183	20151222	00:40:25.45	37.7705	15.418	10.85		3.1	13	0	355	60	60	106	10	216	62	1	TF
184	20151222	00:58:56.22	37.7665	15.4168	9.54		2.3	10	0	5	50	10	323	21	219	33	1	TS
185	20151222	02:13:38.92	37.7662	15.4142	8.31		3.4	20	0	355	40	40	299	14	186	56	2	TS
186	20151222	05:35:09.95	37.7723	15.4155	12.43		3.4	32	2	15	20	70	301	26	137	63	2	TF
187	20160101	01:48:34.56	37.7632	15.4192	8.86		2.8	12	0	5	85	50	126	29	240	37	1	TS
188	20160102	01:56:06.55	37.719	15.9228	21.03		2.3	8	1	0	50	-100	217	81	97	5	1	NF
189	20160130	17:25:16.60	37.5655	15.7177	23.9		2.6	18	0	295	40	-170	142	38	257	28	1	NS
190	20160211	01:38:51.50	37.8195	15.36	24.56		3.3	13	0	0	40	80	277	5	147	82	2	TF
191	20160225	21:58:39.88	37.3905	15.9835	18.91		2.8	8	0	15	60	0	334	21	236	21	0	SS
192	20160303	05:16:29.71	37.8345	15.3563	23.71		2.6	8	0	325	85	-10	280	11	11	3	1	SS
193	20160306	08:12:36.60	38.1487	16.788	29.6		4	32	0	75	85	-170	300	11	209	3	2	SS
194	20160307	21:25:18.64	37.655	15.7968	27.77		3.6	26	0	185	70	-20	144	28	53	1	1	SS
195	20160330	11:16:37.93	37.5935	15.3235	10.7		3.1	11	0	160	55	-70	121	72	236	8	1	NF
196	20160509	15:50:17.06	37.6345	16.4115	31.41		2.5	12	1	80	50	-70	55	74	156	3	1	NF
197	20160619	23:40:34.18	37.754	15.863	31.55		2.6	9	0	155	50	-70	130	74	231	3	1	NF
198	20160821	09:32:03.02	37.5212	15.1088	13.26		1.6	11	2	115	35	160	337	26	98	46	2	TS
199	20160821	21:27:43.60	37.9075	16.019	33.78		2.4	11	0	180	55	-10	144	30	43	18	1	SS
200	20160926	12:47:03.05	37.583	16.3083	47.6		2.4	11	0	205	80	-40	156	35	260	19	1	NS
201	20160927	17:20:32.84	38.035	15.5848	4.6		1.7	8	1	60	45	-40	42	55	297	10	1	NS
202	20170203	03:54:47.64	37.6677	15.674	24.43		1.7	8	1	80	50	120	149	1	57	67	2	TF
203	20170216	12:20:05.41	37.7587	15.5715	27.44		3.2	11	0	175	85	-10	130	11	221	3	1	SS
204	20170626	19:34:33.04	37.5653	15.0942	14.79		2.6	8	0	325	90	90	55	45	235	45	0	HV
205	20170906	00:07:39.90	38.3402	16.4975	59.63		2.8	11	0	240	85	170	286	3	195	11	1	SS
206	20170907	16:44:22.73	37.3567	16.0648	24.59		2	11	1	175	25	-40	187	56	48	27	1	NS
207	20170922	12:57:33.44	37.5092	15.4627	14.41		2.6	18	0	190	80	-40	141	35	245	19	2	NS
208	20171015	09:51:48.55	36.9953	16.3992	14.58		3.5	11	0	315	90	140	8	27	262	27	0	SS
209	20171022	15:15:46.95	36.674	15.2375	21.09		2.8	9	0	210	45	80	127	0	34	83	1	TF
210	20171125	13:18:10.88	37.7438	16.1102	39.63		2	9	2	60	60	-70	11	68	136	13	0	NF
211	20171129	01:00:58.94	38.0738	15.6177	8.38		1.7	10	1	140	45	-100	324	83	57	0	2	NF
212	20180127	23:59:10.60	37.7882	16.3702	32.94		2.2	17	2	260	80	-170	124	14	214	0	1	SS
213	20180128	03:43:28.36	37.7882	15.4833	10.77		2	9	0	175	70	160	43	1	134	28	1	SS
214	20180202	02:20:12.86	37.9557	16.308	16.01		2.4	9	1	105	70	0	62	14	328	14	1	SS
215	20180208	12:42:19.05	37.155	15.8103	13.42		2.6	13	2	145	50	0	108	27	2	27	1	SS
216	20180218	02:05:58.98	37.43	15.615	18.72		1.9	13	1	15	65	0	333	17	237	17	0	SS
217	20180223	01:59:49.67	36.9658	16.1152	6.59		1.8	8	1	25	50	-180	242	27	348	27	0	SS
218	20180227	12:44:18.06	37.814	15.4968	1.96		3	13	2	180	60	20	132	8	36	34	1	TS
219	20180308	17:33:52.20	37.8748	15.485	10.35		1.9	14	1	165	35	-90	255	80	75	10	1	NF
220	20180411	04:48:14.08	37.7502	15.8947	42.95		3.7	36	1	100	80	-160	325	21	232	7	2	SS
221	20180425	09:09:46.96	37.8945	15.667	26.51		2.8	14	1	75	70	40	198	11	298	42	1	TS
222	20180516	05:02:41.13	37.4175	15.912	16.03		2.5	19	1	150	50	-40	125	53	27	6	2	NS
223	20180519	11:01:57.82	37.713	15.8337	20.53		3	19	1	175	50	90	265	5	85	85	1	TF
